# Supplementary material for: Compounds activating VCP D1 ATPase enhance both autophagic and proteasomal neurotoxic protein clearance
Source: Nat Commun. 2022 Jul 16;13:4146. doi: 10.1038/s41467-022-31905-0 (PMC9288506; doi:10.1038/s41467-022-31905-0)
Supplement: Supplementary file 4 — Supplementary Data 1 [file 41467_2022_31905_MOESM4_ESM.xlsx]

## Sheet: autophagy_PD2_1_median_Prot
Row #	Log2_Fold_change_rep1_8uM	Log2_Fold_change_rep1_80uM	Log2_Fold_change_rep1_800uM	Log2_Fold_change_rep2_8uM	Log2_Fold_change_rep2_80uM	Log2_Fold_change_rep2_800uM	Accession	Gene ID	# Unique Peptides
1	0.0631729	-0.318812	2.16871	0.37544	0.740646	2.89408	P55072	VCP	33
2	-0.199581	0.175134	0.38331	2.36644	2.29619	2.31277	Q92575	UBXN4	1
3	0.114235	1.03215	1.70936	0.319266	1.45711	2.16787	O94788	ALDH1	1
4	0.23263	0.299355	0.957539	0.770805	1.38189	1.63906	P16083	NQO2	5
5	0.923912	0.58726	-0.598785	0.878694	1.51825	1.32267	P60709	ACTB	11
6	0.0319322	0.504952	1.0418	0.127192	0.945852	1.3202	P30837	ALDH1	10
7	-0.0147516	-0.0737759	-0.192891	-0.145002	0.735548	1.18615	Q9Y446	PKP3	3
8	0.0362323	0.0519278	0.0379009	0.457617	1.24748	1.13986	P49757	NUMB	2
9	-0.0147516	-0.338609	0.109778	0.293731	0.417869	0.983866	Q9BZE9	ASPSC	3
10	0.448046	0.219246	-0.0359822	0.46245	1.03015	0.974476	P08174	CD55	9
11	0.368429	0.0134023	-0.380117	0.487562	1.00707	0.961226	Q16643	DBN1	13
12	0.545787	0.235516	-0.0686708	0.394532	0.891121	0.89574	O00159	MYO1C	30
13	0.257397	0.314223	-0.543437	0.372875	0.948057	0.886424	O95274	LYPD3	2
14	0.247541	0.272418	-0.318779	0.467267	0.907835	0.855383	P06396	GSN	3
15	0.549803	0.143373	-0.2314	0.555861	0.928086	0.852652	Q96C19	EFHD2	11
16	0.0476371	-0.245344	0.773638	0.164745	0.250461	0.816669	Q9HA64	FN3KR	10
17	-0.293589	-0.512276	1.33596	-0.277735	-0.263601	0.810349	P14174	MIF	1
18	0.343198	0.286488	0.0666452	0.434436	0.974984	0.800463	Q10589	BST2	4
19	0.368429	0.26697	-0.40343	0.439347	0.913865	0.794783	P13987	CD59	4
20	0.443736	0.0826446	-0.269584	0.429508	0.886529	0.789794	O43795	MYO1B	24
21	0.1583	0.932776	0.948063	0.194099	0.593441	0.776167	O75717	WDHD1	2
22	0.625006	0.160517	-0.633042	0.55473	1.04052	0.741894	P60660	MYL6	5
23	0.615458	0.132629	-0.771969	0.541088	1.08195	0.696923	O14950	MYL12	7
24	0.240105	0.0411163	-0.149649	0.163261	0.60932	0.696161	P15328	FOLR1	2
25	-0.0861792	-0.0538669	0.156296	0.151338	0.693227	0.67622	P60468	SEC61	2
26	0.303316	0.101133	-0.299604	0.412126	0.753312	0.670803	Q14573	ITPR3	12
27	0.11152	0.0449414	-0.23342	0.350888	0.699349	0.669252	Q9BQI0	AIF1L	2
28	0.0631729	-0.0559137	0.130347	0.311251	0.584963	0.652077	P30508	HLA-C	4
29	0.396574	0.483972	0.00171852	0.289658	0.728722	0.642622	Q9BUL5	PHF23	1
30	0.33624	-0.0389446	-0.434078	0.343048	0.817442	0.642622	Q9UHB6	LIMA1	24
31	0.263524	0.0851235	-0.313783	0.352191	0.66669	0.6339	Q14126	DSG2	15
32	0.23138	0.00295265	-0.361588	0.256649	0.626864	0.630715	P63096	GNAI1	3
33	0.355869	0.0443046	-0.284865	0.331206	0.691473	0.629917	Q9NYL9	TMOD3	10
34	0.294967	1.41175	-0.837034	0.556992	0.479137	0.625124	Q9NVI1	FANCI	1
35	0.326909	0.0801615	-0.0424609	0.329884	0.645103	0.619512	Q9UNQ0	ABCG2	6
36	0.296162	-0.13665	-0.330263	0.435665	0.587794	0.618709	Q9H444	CHMP4	2
37	0.0504742	0.178039	0.349969	-0.0285359	0.339395	0.617905	O00764	PDXK	7
38	0.348971	0.0614005	-0.242207	0.397058	0.669365	0.612265	Q8IVT2	MISP	14
39	0.408786	0.0937661	-0.315209	0.285573	0.677363	0.612265	Q9ULV4	CORO1	19
40	0.528594	0.0211901	-0.735247	0.386925	0.87189	0.596027	P35579	MYH9	77
41	0.370701	0.0134023	-0.402672	0.366443	0.778316	0.594393	Q9UPQ0	LIMCH	31
42	0.399915	0.171639	-0.346205	0.374158	0.684435	0.591939	Q0ZGT2	NEXN	9
43	0.257397	-0.0281882	-0.101502	0.372875	0.693227	0.586196	Q96PY5	FMNL2	11
44	0.203611	-0.0634438	-0.043642	0.238449	0.379166	0.585374	Q13126	MTAP	3
45	0.216299	0.1212	0.00686182	0.399581	0.6056	0.58208	Q14571	ITPR2	6
46	0.392108	0.146343	-0.458286	0.439347	0.730432	0.581255	Q9Y608	LRRFI	7
47	0.423087	0.156986	-0.214675	0.313928	0.690595	0.58043	P05187	ALPP	8
48	0.0923754	0.00622629	-0.205393	0.385654	0.779142	0.573812	Q6ZU35	KIAA1	2
49	0.285365	0.285411	-0.126938	0.217159	0.581178	0.566331	Q9HAV0	GNB4	2
50	0.323395	0.039839	-0.270275	0.348279	0.639655	0.566331	P47756	CAPZB	8
51	0.318696	-0.00230069	-0.374162	0.356092	0.676477	0.563828	P14649	MYL6B	3
52	0.0589524	0.0695603	-0.0584877	0.337797	0.592501	0.561321	Q6P1J9	CDC73	6
53	0.359305	0.0257137	-0.179846	0.281476	0.55151	0.556295	P08754	GNAI3	4
54	0.209969	0.312108	0.131917	0.327237	0.645103	0.552092	Q9NS69	TOMM2	1
55	0.417604	0.0160029	-0.15666	0.466065	0.59062	0.550408	Q96C01	FAM13	3
56	0.49045	0.451678	-0.295378	0.245476	0.505332	0.550408	Q9Y4I1	MYO5A	2
57	0.269624	0.218117	0.0165272	0.299145	0.643289	0.547877	Q96CW1	AP2M1	11
58	-0.145008	-0.417996	0.694032	-0.0750507	-0.149172	0.544497	P49773	HINT1	3
59	0.388749	0.106634	-0.4434	0.359982	0.663114	0.538562	O14974	PPP1R	22
60	0.458764	0.423061	0.457398	0.35739	0.513297	0.536861	P48729	CSNK1	3
61	0.343198	0.109072	-0.610989	0.397058	0.792295	0.533455	Q8WWI1	LMO7	27
62	0.164861	-0.10593	-0.100887	0.248277	0.496318	0.529185	P26885	FKBP2	2
63	0.337402	0.0140529	-0.470147	0.301844	0.574532	0.527474	Q69YQ0	SPECC	14
64	0.172695	0.0949965	0.591634	0.0964298	0.461749	0.522327	Q92820	GGH	1
65	0.0204021	-0.0897635	-0.0489689	0.178028	0.525163	0.520608	Q13042	CDC16	1
66	0.318696	0.0411163	-0.268893	0.352191	0.625946	0.518886	Q92614	MYO18	21
67	-0.0401808	-0.098879	-0.398133	0.111893	0.410424	0.506777	Q9NVS2	MRPS1	1
68	-0.00883285	-0.0710134	0.501387	0.353492	0.354992	0.505039	P47813	EIF1A	3
69	0.611621	0.543316	-0.150285	0.297793	0.502334	0.501556	Q9Y2D5	AKAP2	1
70	0.940831	0.689765	0.0556573	0.499368	0.69235	0.498065	Q5BJD5	TMEM4	1
71	0.0146023	-0.135928	0.31676	0.0855061	0.240899	0.493689	E9PRG8	C11or	2
72	0.201059	-0.00889437	-0.0807436	0.229971	0.466885	0.491935	Q00610	CLTC	41
73	0.2087	-0.0168468	-0.255146	0.224291	0.484212	0.491058	P07947	YES1	3
74	-0.0432022	-0.190348	0.285593	0.00332036	0.0946144	0.4893	P06737	PYGL	9
75	0.222602	0.101133	-0.00920016	0.107271	0.439976	0.485779	Q9BY89	KIAA1	4
76	0.180486	-0.02284	-0.175309	0.337797	0.497323	0.485779	Q86V48	LUZP1	10
77	0.154349	0.14753	0.237786	0.125669	0.391102	0.48225	Q9H583	HEATR	2
78	0.340882	0.118783	-0.275122	0.277368	0.498326	0.481366	Q14254	FLOT2	8
79	0.432905	0.240528	0.301493	0.258039	0.474045	0.478712	Q92828	CORO2	1
80	0.299744	0.0353596	-0.441842	0.258039	0.529097	0.478712	Q6YHK3	CD109	15
81	0.150388	0.0894512	0.00686182	0.158802	0.404012	0.477826	P63010	AP2B1	7
82	0.397689	0.143373	-1.03657	0.561504	0.616733	0.476052	P09493	TPM1	2
83	0.332748	0.0956113	-0.172722	0.307227	0.517263	0.475165	P62158	CALM1	6
84	0.31634	0.0601411	-0.234769	0.309911	0.575484	0.470719	Q6WCQ1	MPRIP	10
85	0.296162	0.177459	-0.385349	0.311251	0.624108	0.462682	Q6NYC8	PPP1R	9
86	-0.247561	0.0455779	0.478944	0.248277	0.491286	0.461786	P05114	HMGN1	4
87	0.142432	0.120596	-0.0377462	-0.00666373	0.305394	0.459095	Q12996	CSTF3	2
88	0.184366	0.178039	-0.575536	0.20279	0.290408	0.449186	Q96RT1	ERBIN	5
89	0.304505	0.1499	-0.286961	0.284208	0.572628	0.448281	P28290	SSFA2	10
90	0.0476371	-0.277624	0.0114183	0.13175	0.244492	0.443752	Q03135	CAV1	6
91	0.399915	0.138608	-0.0202021	0.335164	0.527131	0.441936	P62805	HIST1	6
92	0.192095	-0.0730848	-0.144571	0.199898	0.422106	0.441936	O95782	AP2A1	12
93	0.310435	0.00883987	0.187333	0.262203	0.409358	0.43465	P09496	CLTA	7
94	0.259851	0.155808	-0.544273	0.311251	0.334908	0.433736	Q12802	AKAP1	1
95	0.388749	0.214725	-0.52435	0.602583	0.776662	0.431908	Q9NQX4	MYO5C	2
96	0.176595	0.0455779	0.0182262	0.19119	0.3461	0.429161	P14923	JUP	15
97	0.257397	0.17978	-0.278594	0.319266	0.369325	0.428244	P08582	MELTF	3
98	0.359305	0.148715	-0.218672	0.251073	0.426331	0.423651	P52907	CAPZA	4
99	0.42964	0.119388	0.636939	0.227133	0.19583	0.420888	Q96D71	REPS1	1
100	0.291373	0.288641	-0.025443	0.242669	0.444148	0.417196	P55769	SNU13	3
101	0.0518907	0.30999	0.221164	0.180963	0.456594	0.416271	O15382	BCAT2	3
102	0.119648	0.32475	-0.0120873	0.0296117	0.427385	0.408854	O95834	EML2	3
103	0.185657	-0.13665	-0.21401	0.253864	0.439976	0.403265	Q01082	SPTBN	57
104	0.145089	0.211325	0.0523446	0.255257	0.463805	0.401398	Q96N67	DOCK7	5
105	0.159615	0.118178	0.0484701	0.472068	0.259961	0.398592	Q9UHV7	MED13	1
106	0.0218484	-0.193349	-0.507141	0.346973	0.563067	0.398592	P18583	SON	4
107	0.268406	0.0147032	-0.590993	0.307227	0.584017	0.391083	P35580	MYH10	36
108	-0.112911	0.0739349	0.00457817	0.269116	0.3561	0.38637	Q9NVP1	DDX18	8
109	0.118297	0.190755	0.115609	0.0490204	0.251652	0.38448	Q16658	FSCN1	14
110	0.131755	0.0538273	-0.332427	0.335164	0.00706858	0.382588	Q9HCN4	GPN1	1
111	-0.0162351	-0.214532	-0.057891	0.148342	0.214271	0.378796	Q9Y2X3	NOP58	4
112	0.253709	0.476438	0.153722	0.300495	0.385689	0.375946	Q13619	CUL4A	2
113	0.343198	0.0900684	-0.0324606	0.186816	0.390021	0.375946	P47755	CAPZA	2
114	0.0589524	0.295079	0.217225	0.0279824	0.265866	0.374043	O95299	NDUFA	2
115	0.0160544	-0.0737759	-0.110137	0.119563	0.222797	0.374043	Q92890	UFD1L	5
116	0.039092	0.0882161	-0.197484	0.356092	0.559225	0.371183	P28289	TMOD1	3
117	0.0433709	-0.0876681	-0.379372	0.509912	0.378076	0.366404	Q8TEW0	PARD3	2
118	0.0785431	0.283253	0.329588	0.253864	0.295036	0.357763	P14209	CD99	1
119	-0.032655	0.161104	0.211791	0.180963	0.258777	0.356799	Q8WUH6	TMEM2	2
120	0.257397	0.059511	0.249887	0.13175	0.370422	0.355835	Q86UN3	RTN4R	2
121	0.220084	-0.0069131	-0.101502	0.204233	0.3134	0.354871	Q16890	TPD52	1
122	0.319872	-0.0655043	-0.354242	0.182429	0.438931	0.354871	Q12792	TWF1	5
123	0.195944	-0.0443531	-0.0471911	0.19119	0.369325	0.352939	Q9UBI6	GNG12	3
124	0.226371	0.14575	-0.102117	0.189733	0.371518	0.352939	O00291	HIP1	4
125	0.0362323	-0.0890647	0.023311	0.238449	0.428438	0.351973	Q9UNL2	SSR3	1
126	0.0937514	-0.0268493	-0.180496	0.155821	0.316817	0.351973	Q99523	SORT1	3
127	0.145089	0.199934	0.114551	0.11343	0.298497	0.351005	P47895	ALDH1	2
128	0.00293231	0.139801	-0.0418708	0.311251	0.496318	0.351005	Q9P0K7	RAI14	10
129	-0.0281583	0.0321514	0.236813	0.05223	0.330406	0.345188	O95747	OXSR1	4
130	0.377495	-0.133765	-0.00401785	0.224291	0.466885	0.342271	P68431	HIST1	3
131	0.103347	-0.0275186	-0.0807436	0.271872	0.404012	0.341297	Q05682	CALD1	12
132	0.112878	-0.0409704	-0.394361	0.110354	0.360522	0.336418	O43707	ACTN4	18
133	0.0771526	0.24164	0.22018	0.0181681	0.299649	0.329559	Q5VT66	MARC1	6
134	0.122347	-0.0349016	-0.0698736	0.00497768	0.216713	0.329559	Q13501	SQSTM	2
135	-0.0192067	0.0468501	0.0108495	0.0361103	0.210602	0.328577	P36551	CPOX	2
136	-0.0371658	-0.354476	0.410301	0.114966	0.115695	0.327594	P30050	RPL12	7
137	-0.0447152	-0.37137	0.309841	-0.0319305	0.155683	0.32661	P55209	NAP1L	2
138	0.258625	0.0832647	-0.0155595	0.248277	0.379166	0.32661	P06241	FYN	4
139	0.110161	0.165796	-0.210027	0.124145	0.334908	0.32661	P07437	TUBB	2
140	0	-0.485361	-0.301016	-0.251776	-0.135096	0.323655	P13645	KRT10	18
141	-0.0523044	0.287027	0.17875	-0.0116818	0.174641	0.322668	P51571	SSR4	3
142	0.256169	0.263691	0.115609	0.0823698	0.263507	0.322668	Q13555	CAMK2	2
143	0.0304959	-0.0772364	-0.199457	0.515736	0.358312	0.321681	Q9H2D6	TRIOB	2
144	0.155668	-0.0586474	-0.404188	0.280108	0.404012	0.321681	Q5M775	SPECC	13
145	0.095126	0.247737	0.0540019	0.148342	0.375893	0.320693	Q14257	RCN2	4
146	0.177893	-0.030199	-0.0342203	0.139316	0.330406	0.317726	Q5JWF2	GNAS	7
147	0.106076	0.0487563	-0.0801376	0.183893	0.315679	0.317726	P05783	KRT18	18
148	0.204885	0.109072	-0.264755	0.238449	0.396495	0.316735	Q9UKS6	PACSI	9
149	0.388749	0.0620299	-0.275122	0.234216	0.239699	0.31376	Q71UM5	RPS27	1
150	0.259851	-0.0661918	-0.538434	0.278738	0.361625	0.31376	Q13045	FLII	7
151	-0.00440967	-0.248461	-0.572123	0.228553	0.372613	0.312767	Q969Q0	RPL36	2
152	0.147741	0.0282922	-0.190272	0.146841	0.308831	0.311773	Q14643	ITPR1	15
153	-0.053827	-0.0883662	0.306137	0.0901978	0.174641	0.306793	Q8TAT6	NPLOC	6
154	0.172695	-0.0235074	-0.575536	0.358687	0.412555	0.304796	O43324	EEF1E	1
155	0.0433709	0.0962259	-0.313071	0.256649	0.317955	0.303796	P62873	GNB1	1
156	0.176595	0.237188	0.149077	0.0441926	0.193353	0.301795	P27105	STOM	6
157	-0.413571	-1.09396	-0.397377	-0.0302322	0.0932865	0.301795	O43252	PAPSS	2
158	-0.112911	-0.773438	0.14856	-0.0715533	-0.208524	0.299792	P62891	RPL39	1
159	0.227625	0.0919184	-0.363061	0.255257	0.284603	0.298789	Q9UHB9	SRP68	3
160	0.095126	0.236631	0.222638	0.16029	0.317955	0.297785	P08729	KRT7	14
161	0.221344	0.0366408	-0.245601	0.229971	0.370422	0.297785	Q15149	PLEC	107
162	0.2087	0.280011	0.0176601	0.195551	0.290408	0.296781	Q8NBN7	RDH13	2
163	0.0447943	-0.10593	-0.35938	0.0995357	0.120918	0.295776	Q92508	PIEZO	4
164	0.0462164	0.163452	0.409438	-0.040452	0.337153	0.293764	O75323	GBAS	2
165	0.413202	0.142778	0.267613	0.05223	0.170869	0.293764	P53680	AP2S1	2
166	0.033367	0.372715	-0.149649	0.151338	0.317955	0.29074	Q9NZW5	MPP6	4
167	0.0799323	0.341953	0.420187	0.192645	0.29388	0.288721	P60953	CDC42	3
168	-0.053827	0.269152	0.33596	-0.0680643	0.0432771	0.28771	P07602	PSAP	10
169	0.104712	0.0474858	-0.0213651	0.195551	0.248077	0.28771	P68366	TUBA4	3
170	0.0362323	-0.237579	-0.174662	0.0979836	0.303099	0.28771	P28288	ABCD3	9
171	0.0978714	0.197645	0.14856	0.00663309	0.149308	0.286699	P61160	ACTR2	7
172	0.180486	0.16872	0.0165272	0.0995357	0.392182	0.285687	P60903	S100A	2
173	0.00439623	-0.0765437	-0.0831704	0.0441926	0.145469	0.284674	O75489	NDUFS	4
174	0.149065	0.141588	-0.480506	0.300495	0.320226	0.284674	Q16222	UAP1	1
175	0.129073	0.0127514	0.0434733	0.180963	0.283439	0.283661	P29992	GNA11	3
176	0.0319322	-0.0545488	-0.0519368	0.195551	0.376985	0.283661	Q9BXP5	SRRT	9
177	0.245067	0.443974	0.182291	0.0681715	0.227647	0.282647	Q14240	EIF4A	2
178	0.0715769	0.105413	-0.0454155	0.146841	0.329279	0.282647	P08240	SRPRA	9
179	0.0175051	-0.0607011	0.245059	0.069756	0.0473971	0.280616	P60981	DSTN	4
180	0.164861	-0.133765	-0.0063188	0.155821	0.214271	0.280616	P46781	RPS9	11
181	0.213771	-0.0349016	-0.270966	0.224291	0.41149	0.280616	Q13813	SPTAN	76
182	0.171392	0.0327936	-0.358645	0.189733	0.330406	0.280616	P06753	TPM3	3
183	0.228877	0.0814036	-0.694791	0.197001	0.350553	0.2796	P17342	NPR3	2
184	0.00585867	-0.00889437	0.0953645	0.00993824	0.0322325	0.277565	O60763	USO1	6
185	0.168783	0.146937	-0.0608773	0.175087	0.340515	0.276546	P12814	ACTN1	11
186	0.253709	0.407299	-0.102117	0.344357	0.376985	0.276546	P80723	BASP1	12
187	-0.245819	-0.251586	0.280411	-0.174711	-0.0786325	0.275527	Q9BU23	LMF2	1
188	0.0743674	-0.120851	-0.234094	0.0776526	0.135183	0.275527	P60510	PPP4C	2
189	0.0645769	-0.180638	-0.225357	0.227133	0.350553	0.274507	Q9UPN3	MACF1	4
190	0.0232933	0.022484	-0.32451	-0.0524674	0.236094	0.273487	Q96LJ7	DHRS1	1
191	-0.0877381	-0.128011	0.365624	0.0181681	0.0460251	0.27042	Q9UNZ2	NSFL1	8
192	0.0589524	-0.0322125	-0.360116	0.110354	0.237297	0.27042	O60749	SNX2	5
193	0.0868584	0.119388	-0.037158	0.102635	0.217932	0.269397	P61225	RAP2B	2
194	0.131755	0.203361	0.0395748	0.0230836	0.250461	0.268372	P61163	ACTR1	2
195	0.0362323	0.0481212	0.162966	0.164745	0.245688	0.267347	Q96HR8	NAF1	1
196	-0.0523044	-0.242233	0.136096	0.0474129	0.163296	0.265295	Q9P016	THYN1	2
197	0.131755	0.107853	-0.0537205	0.101086	0.200771	0.264268	Q9BTE6	AARSD	1
198	-0.0768615	-0.130885	0.117196	0.130232	0.167088	0.26324	Q9Y6K0	CEPT1	1
199	0.0978714	0.188452	-0.0561021	0.0995357	0.149308	0.26324	Q8N4Q1	CHCHD	1
200	0.159615	0.133827	-0.169495	0.246877	0.239699	0.262211	O95363	FARS2	1
201	0.147741	0.0173014	-0.31735	0.211429	0.353883	0.261182	Q32MZ4	LRRFI	11
202	0.15303	0.137414	0.0991153	0.139316	0.244492	0.260152	P68371	TUBB4	2
203	0.0362323	0.108463	0.165524	0.0490204	0.354992	0.259121	P61201	COPS2	4
204	0.0715769	-0.0586474	-0.0722821	0.218588	0.307686	0.259121	P10301	RRAS	2
205	0.10198	0.218681	-0.311648	0.0393487	0.0266783	0.259121	Q9BXK5	BCL2L	2
206	0.267187	0.380304	-0.417141	0.0377304	0.261144	0.259121	P61803	DAD1	1
207	-0.00293828	0.249948	-0.0650686	0.143836	0.316817	0.258089	Q13769	THOC5	1
208	0.175296	0.317389	0.112962	0.211429	0.284603	0.257057	P15531	NME1	4
209	0.175296	0.134425	0.18683	0.182429	0.289249	0.256024	P62136	PPP1C	3
210	0.116944	-0.0436759	-0.213345	0.148342	0.23489	0.25499	P98082	DAB2	5
211	0.315161	-0.000328445	-0.273042	0.251073	0.395418	0.25499	P08473	MME	3
212	0.288973	-0.0814001	-0.188312	0.167707	0.312259	0.253956	P05186	ALPL	8
213	-0.0599336	-0.548322	-0.192236	0.105728	0.29388	0.253956	P18084	ITGB5	4
214	-0.124064	-0.0793167	0.160917	0.127192	0.197067	0.25292	P63218	GNG5	2
215	0.116944	-0.00493454	0.0748315	0.0554324	0.0266783	0.251884	P82663	MRPS2	1
216	0.184366	0.098068	-0.200774	0.137806	0.285766	0.250847	Q9UBX3	SLC25	3
217	0.110161	-0.209207	-0.447303	0.182429	0.394341	0.250847	P07951	TPM2	3
218	0.11152	0.0906854	-0.116337	0.142331	0.274093	0.24981	P05787	KRT8	18
219	0.16224	0.0894512	-0.176604	0.209992	0.269398	0.248772	Q8N556	AFAP1	6
220	0.0937514	0.117572	0.160917	0.194099	0.32476	0.247733	Q71U36	TUBA1	4
221	-0.00588256	-0.285607	-0.514491	0.311251	0.203235	0.247733	P46778	RPL21	5
222	0.0771526	-0.126576	0.078093	0.13175	0.388939	0.246693	O94973	AP2A2	1
223	0.0218484	-0.0661918	-0.349853	0.164745	0.289249	0.245652	Q5T6F2	UBAP2	6
224	0.0490564	-0.0436759	0.162966	-0.0576477	0.0042453	0.243569	Q13509	TUBB3	2
225	0.0218484	0.0179503	0.160917	-0.0750507	0.153136	0.243569	P12235	SLC25	2
226	0.0854758	0.00753367	0.0119869	0.370306	0.230065	0.242526	P41236	PPP1R	1
227	-0.0629967	-0.375625	-0.230728	-0.00666373	0.0336177	0.242526	O43169	CYB5B	3
228	-0.151514	0.26697	0.308916	0.0296117	0.142904	0.241483	Q14061	COX17	1
229	0.0799323	0.0257137	0.20981	0.228553	0.295036	0.241483	P49756	RBM25	5
230	0.0547195	-0.0115403	-0.135728	-0.0997731	0.0610462	0.241483	Q9BRX2	PELO	2
231	-0.116089	0.00622629	0.343207	-0.174711	-0.0344198	0.237301	P10620	MGST1	2
232	0.29377	0.268061	-0.220006	0.207116	0.155683	0.236254	Q9Y4C8	RBM19	1
233	0.0490564	0.0875981	-0.0395124	0.179496	0.182155	0.234157	Q9NVI7	ATAD3	5
234	-0.101844	0.171056	-0.0424609	0.00828661	0.0691741	0.234157	Q96I59	NARS2	2
235	0.171392	0.13143	-0.53677	0.125669	0.337153	0.234157	O43688	PLPP2	1
236	0.118297	0.30999	0.144936	0.140824	0.275265	0.233107	Q9H0U3	MAGT1	2
237	-0.0221844	0.264238	0.0423605	0.19119	0.40829	0.233107	Q13425	SNTB2	1
238	0.118297	0.00818692	-0.00862343	0.157312	0.274093	0.233107	Q6NZI2	PTRF	6
239	-0.563837	0.248843	-0.048376	0.346973	0.450385	0.233107	O00499	BIN1	3
240	-0.0281583	-0.120851	0.313996	0.011588	0.0812807	0.232057	Q5JTJ3	COA6	3
241	-0.242343	-0.324558	0.188843	0.195551	-0.0519426	0.232057	P62269	RPS18	11
242	0.177893	0.36916	0.467797	0.0554324	0.265866	0.231006	P61158	ACTR3	5
243	0.270841	0.180939	0.321813	0.0713388	0.23248	0.229954	P05534	HLA-A	1
244	0.104712	-0.0883662	-0.170785	0.142331	0.269398	0.229954	O75781	PALM	4
245	0.147741	0.377273	0.662512	0.125669	0.179655	0.228901	Q9BW61	DDA1	1
246	0.223859	-0.0261803	0.0677393	0.197001	0.248077	0.228901	P51114	FXR1	5
247	0.441576	0.135023	0.2987	0.183893	0.392182	0.227848	Q9BYG3	NIFK	1
248	0.0405197	0.24275	0.119836	0.0634075	0.264687	0.226793	Q9BQ70	TCF25	2
249	-0.0477461	-0.0744673	-0.122564	0.151338	0.150585	0.226793	O94760	DDAH1	3
250	0.11559	-0.0613863	0.14649	0.0586277	0.124822	0.225738	Q15427	SF3B4	1
251	-0.0799607	0.0639161	-0.00286875	0.0807991	0.110454	0.225738	P26583	HMGB2	2
252	-0.0908608	0.0943814	0.445241	0.0602227	0.172128	0.224683	P28799	GRN	3
253	0.0146023	0.105413	0.130347	0.0681715	0.126121	0.224683	P18827	SDC1	2
254	-0.116089	0.0302231	-0.157938	0.246877	0.289249	0.224683	Q9H1E3	NUCKS	1
255	-0.12887	0.35228	0.598843	-0.154221	0.0501373	0.223626	Q9Y6H1	CHCHD	2
256	0.218824	0.227684	0.194364	0.0681715	0.233686	0.223626	Q99805	TM9SF	3
257	-0.119274	-0.478939	-0.453568	0.263588	0.264687	0.223626	Q8WW59	SPRYD	1
258	-0.0103103	-0.132324	0.345014	0.0901978	0.15441	0.222569	P42677	RPS27	1
259	0.0504742	0.107853	0.00857219	0.19119	0.133892	0.222569	O15269	SPTLC	3
260	-0.0971266	-0.208448	-0.0996585	0.128713	0.199537	0.222569	Q6YP21	KYAT3	2
261	0.0518907	-0.241456	-0.526	0.311251	0.268221	0.222569	Q56P03	EAPP	1
262	-0.0117892	-0.185858	-0.0489689	0.0665853	0.164561	0.221511	O75165	DNAJC	4
263			#NUM!	0.1165	0.167088	0.221511	O75628	REM1	1
264	0.145089	-0.036248	-0.22201	0.277368	0.268221	0.220452	P22087	FBL	7
265	0.0659797	-0.0484227	-0.0412808	0.0760767	0.23489	0.219392	Q9H2H9	SLC38	4
266	0.11152	-0.127293	-0.77099	0.274622	0.327021	0.219392	O00443	PIK3C	2
267	0.0376629	0.101133	0.131394	-0.0979931	0.0224986	0.217271	Q6PI48	DARS2	3
268	0.238861	0.0198951	-0.344748	0.166227	0.251652	0.216209	O95425	SVIL	9
269	-0.0371658	-0.286408	0.117724	0.172139	0.219149	0.215146	P40429	RPL13	8
270	0.0247367	-0.134485	0.174186	0.111893	0.175896	0.214082	Q92896	GLG1	7
271	0.0462164	0.448794	0.175201	-0.0183998	0.164561	0.211953	Q9Y3D6	FIS1	1
272	-0.00883285	0.0714367	0.152691	0.0855061	0.198303	0.211953	P38919	EIF4A	6
273	0.114235	0.169889	0.105523	0.241264	0.343869	0.211953	P40261	NNMT	2
274	-0.0416907	-0.617175	-0.0295324	0.121092	0.170869	0.211953	Q9BQ48	MRPL3	1
275	0.0131487	0.109681	-0.19617	0.101086	0.249269	0.211953	Q96HY7	DHTKD	4
276	0.108801	0.0205427	-0.362324	0.0855061	0.226436	0.211953	Q9BR76	CORO1	6
277	0.125042	0.164624	0.169097	0.13175	0.238499	0.210887	O00422	SAP18	4
278	0.233878	-0.356998	-0.0923072	0.183893	0.286928	0.20982	Q9NZ32	ACTR1	3
279	0.212504	0.285949	-0.283469	0.161776	0.248077	0.20982	Q96EY8	MMAB	1
280	-0.10027	0.100521	0.465723	0.0361103	0.0542378	0.207684	P17612	PRKAC	2
281	0.0319322	0.101745	0.413317	0.0901978	0.0892957	0.207684	P0CW18	PRSS5	8
282	0.0146023	0.0563562	-0.0996585	0.0729198	0.150585	0.207684	P49753	ACOT2	4
283	0.204885	0.115755	-0.118202	0.128713	0.257592	0.207684	Q14160	SCRIB	19
284	0.0518907	0.0832647	0.219195	0.19119	0.163296	0.206615	P62263	RPS14	5
285	0.218824	0.0140529	-0.108901	0.209992	0.336031	0.206615	Q9UNS2	COPS3	2
286	0.112878	0.0882161	-0.177252	0.139316	0.257592	0.206615	O75369	FLNB	57
287	-0.0507833	0.199362	-0.303136	0.134781	0.272921	0.206615	Q6WKZ4	RAB11	2
288	-0.0103103	0.168136	0.206833	0.259429	0.14803	0.205546	P62140	PPP1C	2
289	0.0362323	0.209054	0.177737	0.104182	0.271747	0.205546	P13489	RNH1	5
290	0.188235	0.139801	-0.273042	0.235628	0.321361	0.205546	Q9H6X2	ANTXR	2
291	-0.0117892	-0.021506	0.00572045	0.164745	0.238499	0.204475	Q13561	DCTN2	9
292	0.13977	0.0683079	0.145972	0.13175	0.203235	0.203403	Q9UBT2	UBA2	6
293	-0.0799607	0.168136	-0.0698736	0.069756	0.0460251	0.203403	Q9NYJ1	COA4	1
294	0.0701796	-0.0758512	-0.301016	0.121092	0.168349	0.203403	Q9H3U1	UNC45	6
295	0.119648	-0.072394	-0.392855	0.166227	0.244492	0.203403	P15924	DSP	30
296	0.383133	0.136219	-0.645541	0.438121	0.409358	0.203403	P35240	NF2	1
297	-0.0477461	0.0295798	-0.795652	-0.128556	-0.0681944	0.203403	O75306	NDUFS	4
298	0	-0.00625328	0.219195	0.224291	0.264687	0.200184	Q9UKJ3	GPATC	2
299	-0.0311545	0.0443046	0.079721	0.217159	0.327021	0.200184	O95757	HSPA4	6
300	0.122347	0.0639161	0.131917	0.111893	0.158225	0.19911	A0FGR8	ESYT2	6
301	0.0476371	0.13083	0.247475	-0.152372	0.0377654	0.198034	Q9UIJ7	AK3 P	2
302	0.166169	0.21981	0.0721078	0.104182	0.423163	0.198034	Q5T4S7	UBR4	3
303	0.0087791	-0.0369217	-0.308805	-0.170964	-0.122699	0.198034	Q86YP4	GATAD	1
304	-0.00146839	-0.22294	-0.0849931	0.021447	0.227647	0.196958	Q13310	PABPC	8
305	0.0175051	-0.0275186	-0.159218	0.11343	0.197067	0.196958	Q9NQW6	ANLN	2
306	0.375234	0.117572	-0.46065	0.152834	0.330406	0.195881	P67936	TPM4	6
307	0.0923754	0.05066	0.107652	0.118032	0.210602	0.194803	P08670	VIM	21
308	0.126387	0.222064	0.0699253	0.119563	0.305394	0.193725	O60343	TBC1D	1
309	-0.202955	-0.560863	0.0501319	-0.0319305	-0.122699	0.193725	P83731	RPL24	6
310	-0.176176	-0.282409	-0.446521	0.021447	0.128716	0.193725	Q9Y696	CLIC4	1
311	-0.00883285	0.0651723	-0.21069	0.0425798	0.163296	0.192645	Q9BTE3	MCMBP	3
312	0.15171	-0.0904627	0.125101	0.121092	0.205695	0.191565	Q96CN7	ISOC1	2
313	0.0882396	-0.257855	-0.244242	0.176558	0.187143	0.191565	O75955	FLOT1	14
314	-0.00588256	-0.138818	-0.675438	0.0792267	0.378076	0.191565	Q96A65	EXOC4	2
315	0.110161	0.0237768	0.111901	-0.283793	-0.0607845	0.190484	Q96S59	RANBP	1
316	-0.328179	-0.257855	0.20981	-0.191696	-0.105825	0.189402	Q9BRA2	TXNDC	2
317	0.0175051	-0.0308698	-0.0825633	0.0776526	0.102556	0.189402	Q9H0C8	ILKAP	3
318	0.0490564	0.0468501	0.150627	0.0870717	0.0785991	0.188319	Q15286	RAB35	4
319	0.130415	0.115149	-0.00172057	0.180963	0.168349	0.188319	Q14997	PSME4	1
320	0.0319322	0.0683079	-0.0752984	0.128713	0.16961	0.188319	Q5SW79	CEP17	2
321	0.104712	0.0379209	-0.221342	0.305883	0.165825	0.188319	O95372	LYPLA	2
322	0.068781	-0.13665	-0.35351	0.0760767	0.17715	0.188319	O75695	RP2 P	2
323	0.274485	0.214725	-0.493358	0.0729198	-0.027181	0.188319	Q96CM3	RPUSD	2
324	-0.10342	-0.328676	0.149594	0.157312	0.226436	0.186151	Q04446	GBE1	3
325	0.107439	0.0538273	-0.0704753	0.146841	0.245688	0.185066	P21333	FLNA	67
326	0	-0.128011	0.421043	0.0132358	0.442064	0.18398	P61923	COPZ1	2
327	0.00585867	-0.367975	-0.0638698	0.152834	0.193353	0.18398	P28340	POLD1	5
328	0.0014669	0.122408	0.324105	0.00993824	0.14803	0.182893	P61088	UBE2N	4
329	0.0533058	-0.0355746	0.0556573	-0.141331	0.0155054	0.182893	Q9BZV1	UBXN6	1
330	0.190809	0.22319	0.0379009	0.151338	0.382431	0.182893	P36873	PPP1C	1
331	0.00439623	0.220374	0.204845	-0.0421624	0.111766	0.181806	P26639	TARS	17
332	0.123695	0.0327936	-0.349853	0.194099	0.0322325	0.181806	Q96T37	RBM15	3
333	0.00585867	0.0869798	0.0759195	0.0425798	0.204465	0.180717	Q13451	FKBP5	3
334	0.095126	0.106024	-0.111995	0.0665853	0.209377	0.180717	Q7Z2K6	ERMP1	9
335	0.1583	0.192481	0.142861	0.0312391	0.275265	0.179628	Q9Y221	NIP7	1
336	-0.0296556	-0.0758512	0.129823	-0.0302322	0.056965	0.179628	Q86SX6	GLRX5	2
337	0.0362323	-0.0429991	-0.0953657	0.137806	0.202004	0.178538	P35221	CTNNA	5
338	0.0447943	0.027648	0.135574	0.0538321	0.126121	0.177447	O43819	SCO2	3
339	0.108801	0.590317	0.114551	0.157312	0.197067	0.177447	O75116	ROCK2	2
340	0.126387	0.300422	-0.178548	0.0933172	0.124822	0.177447	P08574	CYC1	5
341	-0.0371658	-0.132324	-0.494166	0.0393487	-0.238305	0.177447	Q9UNZ5	C19or	2
342	-0.0386725	0.0244227	0.222638	-0.0200842	0.124822	0.176356	P36542	ATP5C	9
343	0.0964993	0.110289	-0.037158	0.157312	0.153136	0.176356	O43837	IDH3B	4
344	0.186947	-0.141713	-0.52435	0.101086	0.136472	0.176356	P49916	LIG3	4
345	0.095126	0.0925346	-0.0537205	0.05223	0.131306	0.175263	O60488	ACSL4	4
346	0.0992421	0.417662	0.240699	0.0964298	0.203235	0.17417	Q96S52	PIGS	5
347	0.133094	0.00557216	-0.216006	0.163261	0.145469	0.173075	P35052	GPC1	4
348	0.0909981	0.0134023	0.185822	0.0506261	0.17715	0.170885	Q9UHG3	PCYOX	3
349	0.104712	-0.0586474	0.0473612	0.19119	0.184651	0.170885	Q92804	TAF15	1
350	-0.0924247	0.000984887	-0.388346	-0.0438748	0.137761	0.170885	O00217	NDUFS	1
351	0.00585867	0.13203	0.203352	0.108813	0.257592	0.169788	P31689	DNAJA	4
352	-0.0386725	-0.170993	-0.142039	0.188275	0.236094	0.169788	Q14692	BMS1	3
353	0.0405197	0.112113	0.0980446	0.0602227	0.137761	0.16869	P52948	NUP98	11
354	-0.182824	0.0614005	-0.254462	0.0634075	0.228856	0.16869	P50851	LRBA	2
355	0.108801	0.123614	-0.588406	0.069756	0.130012	0.16869	Q15020	SART3	3
356	0.225115	-0.0869703	0.0490242	-0.023459	0.15441	0.167592	Q96JJ7	TMX3	1
357	-0.0462298	-0.0511422	-0.202092	0.0649973	0.12222	0.167592	Q14134	TRIM2	4
358	0.0376629	-0.0518229	-0.236794	0.111893	0.149308	0.167592	P50336	PPOX	2
359	-0.0221844	0.230486	0.590112	-0.0438748	0.0892957	0.166493	O00483	NDUFA	3
360	-0.0132696	0.0321514	0.162966	0.286936	0.185898	0.166493	Q86Y82	STX12	2
361	0.145089	0.0423924	-0.0662683	0.220016	0.239699	0.166493	Q14019	COTL1	6
362	0.0896195	-0.119424	-0.13888	0.011588	0.264687	0.166493	P62745	RHOB	1
363	0.0589524	0.0366408	0.18683	0.0247184	-0.00141788	0.165393	Q96T76	MMS19	2
364	0.138437	-0.132324	0.206336	0.0602227	0.113077	0.164292	P09497	CLTB	3
365	0.0447943	-0.0201733	-0.0965909	0.225713	0.271747	0.164292	Q8IY81	FTSJ3	4
366	-0.148257	-0.470724	-0.21534	-0.00332802	0.190873	0.164292	O76003	GLRX3	4
367	0.0189543	0.0601411	0.246992	0.0776526	0.0637606	0.16319	P49589	CARS	7
368	0.0589524	-0.00559376	-0.00172057	0.142331	0.182155	0.16319	Q9UHD8	SEPT9	11
369	0.0247367	0.0651723	-0.16178	0.0586277	0.0892957	0.16319	Q9Y679	AUP1	4
370	0.0218484	-0.115149	-0.331705	0.0681715	0.0946144	0.16319	Q96EX1	SMIM1	3
371	0.0799323	-0.0122025	-0.116959	0.0538321	0.0932865	0.162088	Q9UKN8	GTF3C	4
372	0.265967	0.267516	0.0715625	-0.134017	-0.0402371	0.160984	O00203	AP3B1	3
373	0.0290583	-0.26494	-0.0236939	0.199898	0.110454	0.160984	Q99574	SERPI	1
374	-0.209729	0.317389	0.379349	-0.216587	-0.128884	0.15988	P02765	AHSG	2
375	0.0882396	0.0888338	0.343659	0.0263513	0.259961	0.158775	P17655	CAPN2	2
376	0.0854758	-0.246122	-0.247641	0.266355	0.221582	0.158775	Q9Y3B9	RRP15	5
377	0.258625	-0.0800108	-0.27651	0.420843	0.0772564	0.158775	Q5T749	KPRP	2
378	0.195944	0.0411163	-0.408746	-0.0150369	0.158225	0.158775	A0MZ66	SHTN1	4
379	0.0362323	0.0462141	-0.502262	0.143836	0.20815	0.158775	O14681	EI24	1
380	-0.0507833	-0.26731	0.0688327	0.146841	0.198303	0.157669	Q8IXM3	MRPL4	2
381	-0.0251682	-0.248461	0.0295017	-0.00499491	0.12222	0.157669	O94925	GLS P	5
382	0.0701796	0.140992	-0.00516787	0.0132358	0.111766	0.157669	P53621	COPA	20
383	0.201059	0.213592	-0.0728848	0.00332036	0.0446518	0.157669	P05026	ATP1B	5
384	0.0659797	-0.142438	-0.210027	0.0586277	0.164561	0.157669	Q9UMS4	PRPF1	5
385	0.107439	-0.157743	-0.454354	0.0681715	0.00706858	0.157669	Q9NRX2	MRPL1	3
386	0.0146023	-0.0235074	0.091604	-0.0116818	-0.0563568	0.156562	P62306	SNRPF	2
387	0.0490564	0.113935	0.0894507	0.0506261	0.00706858	0.156562	Q12846	STX4	2
388	0.00439623	-0.0807053	0.00857219	0.00663309	0.123522	0.156562	Q9HAV4	XPO5	4
389	0.0146023	-0.104517	-0.154744	0.163261	0.16203	0.156562	Q9BVP2	GNL3	8
390	-0.158049	-0.0600162	-0.164347	0.305883	0.299649	0.156562	O95721	SNAP2	2
391	0.0504742	-0.515089	0.187837	0.0474129	0.0280689	0.155455	Q13085	ACACA	2
392	0.220084	-0.0572799	-0.567869	0.136294	0.29388	0.155455	Q7L576	CYFIP	4
393	0.0813202	0.128429	0.331412	0.05223	0.174641	0.154346	Q86TG7	PEG10	2
394	0.0645769	-0.02284	0.191857	0.1165	0.0432771	0.154346	Q99575	POP1	6
395	0.258625	0.356903	0.210305	0.0729198	0.118309	0.153237	Q69YN2	CWF19	2
396	0.041946	0.0999078	0.144417	0.0279824	0.10651	0.152127	P31153	MAT2A	8
397	0.16224	-0.128729	0.071017	0.137806	0.32815	0.152127	Q6IAA8	LAMTO	2
398	0.119648	0.0198951	-0.108283	0.118032	0.16961	0.152127	Q9C0C2	TNKS1	8
399	0.00731963	0.197072	0.251332	0.0458037	0.220366	0.151015	O76031	CLPX	9
400	-0.0236755	-0.229856	-0.0184594	-0.0150369	0.137761	0.151015	P53634	CTSC	5
401	-0.272163	-0.46618	-0.279289	-0.267696	-0.205252	0.151015	P35908	KRT2	20
402	0.0087791	-0.0620718	-0.391351	0.20279	0.284603	0.151015	Q9Y4B5	MTCL1	1
403	0.0575428	0.175134	0.228521	0.239857	0.12222	0.149904	Q8WWY3	PRPF3	2
404	0.0589524	0.0689342	0.183805	-0.0979931	0.0473971	0.149904	Q6NUK1	SLC25	8
405	0.0304959	-0.27842	0.0715625	0.180963	0.155683	0.149904	Q9BU76	MMTAG	2
406	-0.0236755	-0.0661918	0.0159604	0.0490204	0.114387	0.149904	O75083	WDR1	8
407	0.0160544	-0.000328445	-0.059682	0.0948743	0.202004	0.149904	Q96JB5	CDK5R	4
408	0	0.0733108	0.042917	0.0393487	0.0732209	0.148791	Q4G176	ACSF3	5
409	-0.0192067	0.403332	-0.00114682	0.0570309	0.0294581	0.148791	P29083	GTF2E	1
410	-0.0799607	0.0726864	0.384188	0.00663309	0.0651159	0.147677	P23368	ME2 P	7
411	0.0276192	0.182676	0.240699	0.00166113	0.0972664	0.147677	P63000	RAC1	6
412	-0.0236755	-0.00164297	0.17723	0.0148818	0.139049	0.147677	Q96KA5	CLPTM	5
413	-0.0416907	0.0211901	0.138181	-0.0576477	0.132599	0.146563	P42765	ACAA2	7
414	-0.00735695	0.00295265	0.0108495	0.0263513	0.137761	0.146563	Q08J23	NSUN2	14
415	0.0896195	-0.170993	-0.144571	0.0886356	0.159495	0.146563	Q9Y5B9	SUPT1	5
416	0.122347	0.0974543	-0.286961	0.104182	0.295036	0.146563	Q96RQ3	MCCC1	1
417	0.0146023	0.0943814	0.0523446	0.011588	0.144187	0.145447	Q13228	SELEN	5
418	-0.0971266	-0.320451	0.00686182	0.0792267	0.0556021	0.145447	P27635	RPL10	5
419	-0.0492639	-0.100287	-0.0910856	0.155821	0.183404	0.145447	Q9C005	DPY30	2
420	0.120999	0.0651723	-0.209364	-0.0200842	0.175896	0.145447	O00767	SCD	1
421	0.0261787	0.152857	0.46323	0.061816	0.0664699	0.144331	Q15293	RCN1	8
422	0.146415	0.060771	0.16143	0.0839388	0.14675	0.144331	P16989	YBX3	2
423	0.041946	-0.0241752	0.0528972	0.0870717	0.165825	0.144331	O95573	ACSL3	9
424	-0.0206948	0.12963	0.19286	-0.0855942	0.0322325	0.143214	P00403	MT-CO	1
425	0.0937514	-0.0188417	-0.0219469	0.0792267	0.124822	0.143214	Q9Y6N8	CDH10	1
426	0.0290583	-0.133765	-0.130071	0.069756	0.165825	0.143214	Q9BRJ2	MRPL4	2
427	0.10198	0.213592	-0.190927	0.0886356	0.237297	0.143214	P45974	USP5	8
428	-0.0236755	0.133228	0.3305	0.101086	0.0799405	0.142096	P61981	YWHAG	5
429	0.0146023	0.135621	0.202854	0.00828661	0.153136	0.142096	P61204	ARF3	3
430	-0.0221844	-0.0627576	0.0176601	-0.0611115	-0.0329691	0.142096	P59998	ARPC4	3
431	0.0799323	-0.0450305	-0.366013	0.0474129	0.267044	0.142096	P23258	TUBG1	2
432	-0.0177201	-0.140265	0.0102805	0.0917583	0.197067	0.140977	P13861	PRKAR	4
433	-0.196214	-0.533985	0.129823	0.0441926	0.230065	0.139858	Q5F1R6	DNAJC	2
434	0.0729729	-0.0559137	0.0351066	0.0148818	0.136472	0.139858	Q9UBF2	COPG2	1
435	0.0937514	0.0179503	-0.0242767	0.110354	0.158225	0.139858	P43307	SSR1	2
436	0.00439623	0.0869798	0.495707	0	0.00988635	0.138737	P54725	RAD23	2
437	0.0447943	0.0474858	-0.00747065	-0.0217706	0.111766	0.138737	Q01813	PFKP	6
438	0.172695	0.143373	-0.0614753	0.0681715	0.16961	0.138737	O96008	TOMM4	4
439	-0.0266625	0.205071	0.550742	0.167707	0.217932	0.137616	P55735	SEC13	3
440	0.147741	0.251053	0.522689	0.0979836	0.307686	0.137616	Q93052	LPP	1
441	0.00731963	0.163452	0.259017	0.127192	0.159495	0.137616	Q9BXS6	NUSAP	5
442	0.0659797	-0.105224	-0.130071	0.0886356	0.128716	0.137616	Q8WVX9	FAR1	2
443	0.108801	0.0651723	-0.134469	0.179496	0.228856	0.137616	Q96IZ0	PAWR	2
444	0.0533058	0.203931	0.178244	-0.0750507	0.00565763	0.136493	Q04941	PLP2	1
445	-0.0584046	-0.201634	-0.191581	0.111893	0.198303	0.136493	Q9Y2L1	DIS3	4
446	-0.164615	0.0404778	0.612778	-0.226276	-0.168155	0.13537	O95562	SFT2D	1
447	0.13977	0.150492	0.0704712	0	0.119614	0.13537	Q99598	TSNAX	3
448	-0.0401808	0.236074	0.0351066	0.0665853	0.130012	0.13537	Q9UJ83	HACL1	2
449	0.116944	-0.122995	-0.0590848	0.182429	0.197067	0.13537	Q9BV38	WDR18	4
450	0.0603606	-0.149706	-0.102117	0.0649973	0.0852938	0.13537	P50914	RPL14	5
451	0.0247367	-0.228316	-0.149013	0.0148818	0.170869	0.13537	P50148	GNAQ	2
452	-0.0356606	0.0423924	-0.178548	0.0901978	0.0678226	0.13537	P48163	ME1 P	5
453	0.0490564	0.225439	0.18128	-0.0183998	0.158225	0.134246	P27144	AK4	6
454	0.0433709	0.126023	0	0.0312391	0.131306	0.134246	Q9HAV7	GRPEL	5
455	0.0561319	0.204501	0.0996503	0.05223	0.158225	0.133121	P23381	WARS	5
456	-0.032655	0.168136	-0.0283628	0.0230836	0.153136	0.133121	Q9NRR5	UBQLN	1
457	-0.415527	0.517395	-0.44418	0.367732	0.163296	0.133121	A6NJ78	METTL	1
458	0.100612	0.133827	-0.48451	0.221442	0.179655	0.133121	Q96SB3	PPP1R	2
459	-0.053827	0.00557216	0.0660977	-0.00833448	0.0812807	0.130869	P23396	RPS3	18
460	0.0189543	-0.26494	-0.0283628	0.0649973	0	0.130869	Q96EY7	PTCD3	3
461	0.248777	0.155218	-0.234769	0.151338	0.160763	0.129741	Q07157	TJP1	8
462	0.125042	-0.0328843	0.171135	0.0506261	0.0718732	0.127484	O00161	SNAP2	3
463	-0.0432022	-0.164353	0.0556573	0.0296117	0.0515054	0.127484	P07948	LYN P	2
464	0.0102371	-0.0834864	-0.143937	0.0933172	0.182155	0.127484	Q9UGP8	SEC63	8
465	-0.0568771	0.342989	-0.194202	0.0279824	0.0718732	0.127484	P52888	THOP1	1
466	-0.0447152	-0.0281882	-0.398888	0.0328646	-0.0228551	0.127484	P31943	HNRNP	4
467	0.168783	0.120596	-0.493358	0.0776526	0.124822	0.127484	Q9H9Y6	POLR1	2
468	0.0290583	-0.195604	-0.604003	-0.0768026	0.0252864	0.127484	Q13620	CUL4B	3
469	-0.0971266	0.0263588	0.51067	0.0393487	0.156955	0.126353	Q8TED1	GPX8	3
470	-0.0462298	0.0263588	0.0921418	0.0344884	0.0363842	0.126353	P43686	PSMC4	8
471	0.0232933	0.0906854	-0.0722821	0.0807991	0.114387	0.125222	P46783	RPS10	7
472	-0.053827	-0.0925622	-0.0789263	0.1165	0.0583267	0.125222	O94906	PRPF6	7
473	0.250012	-0.0696342	-0.139511	0.273248	0.376985	0.125222	Q86VM9	ZC3H1	1
474	0.033367	-0.130166	-0.402672	0.134781	0.137761	0.125222	P18621	RPL17	3
475	0.127731	0.785087	0.832759	0.0554324	0.172128	0.12409	Q14258	TRIM2	2
476	0	0.203931	0.379349	0.105728	0.127419	0.12409	Q68CQ4	DIEXF	3
477	-0.0447152	-0.0545488	-0.268893	0.0839388	0.14162	0.12409	O95865	DDAH2	1
478	0.084092	-0.284007	-0.538434	0.183893	0.221582	0.12409	Q86UE4	MTDH	5
479	0.145089	0.261501	0.182291	0.180963	-0.0156739	0.122957	Q15024	EXOSC	2
480	0.0589524	0.0776741	-0.0442329	0.0441926	0.0839573	0.122957	P55786	NPEPP	7
481	-0.0523044	0.330507	0.570561	-0.0663229	0.0932865	0.121824	Q9NZ01	TECR	7
482	0.0882396	0.169305	0.0418038	0.0917583	0.0583267	0.121824	P26358	DNMT1	10
483	0.0561319	-0.349447	-0.0448241	0.0312391	-0.0199783	0.121824	Q9H0S4	DDX47	4
484	0.0617674	-0.113727	-0.475716	0.167707	0.10914	0.121824	P0C0S5	H2AFZ	4
485	0.0603606	0.378284	0.502601	0.00828661	0.120918	0.120689	O95197	RTN3	2
486	0.112878	-0.0607011	0.0102805	0.104182	0.160763	0.120689	Q14203	DCTN1	6
487	0.0476371	-0.0208395	-0.111995	0.0964298	0.163296	0.120689	Q15843	NEDD8	2
488	0.0447943	-0.134485	-0.114475	0.0554324	0.119614	0.120689	P04626	ERBB2	1
489	0.431817	0.112113	-0.626833	-0.0217706	-0.00425783	0.120689	Q9GZS3	WDR61	2
490	-0.0584046	0.0582499	0.130871	-0.0524674	0.086629	0.119554	P49327	FASN	62
491	-0.0266625	0.197645	0.0323068	0.05223	0.179655	0.119554	Q9NVJ2	ARL8B	2
492	-0.0281583	0.091302	-0.199457	0.125669	0.292724	0.119554	Q9P2T1	GMPR2	1
493	-0.0908608	-0.269684	0.104457	-0.00666373	-0.0593071	0.118417	Q9UMX5	NENF	4
494	0	0.148123	-0.00172057	-0.00833448	0.120918	0.118417	O75694	NUP15	13
495	-0.104997	-0.209207	-0.420205	0.245476	0.0391453	0.118417	Q9BYN8	MRPS2	1
496	0.0827067	-0.0102167	-0.464599	0.149841	0.179655	0.118417	Q8NE71	ABCF1	8
497	0.068781	-0.0221728	-0.59013	0.303192	0.222797	0.118417	Q03468	ERCC6	1
498	0.237617	0.19018	0.260453	0.121092	0.216713	0.11728	Q96CM8	ACSF2	3
499	0.0447943	0.0140529	0.160917	0.0165259	0.0985906	0.11728	P18085	ARF4	4
500	0.0813202	0.116967	0.127726	0.069756	0.0919575	0.11728	Q92499	DDX1	6
501	-0.00735695	0.0937661	-0.161139	0.321928	0.15441	0.11728	Q9UPT8	ZC3H4	4
502	0.0923754	0.584634	0.242154	-0.0611115	0.231273	0.116142	P84157	MXRA7	1
503	0.0575428	-0.031541	-0.108901	-0.0100072	0.0224986	0.116142	Q9NVA2	SEPT1	3
504	0.0014669	0.158752	0.174186	0.258039	0.0759125	0.115002	Q86TU7	SETD3	1
505	-0.0177201	0.211325	-0.0650686	0.0964298	0.144187	0.115002	P61221	ABCE1	5
506	0.0160544	0.0500258	-0.089865	0.0132358	0.204465	0.115002	O95168	NDUFB	1
507	-0.0447152	0.0250683	-0.265444	0.0490204	0.105193	0.115002	Q9UGI8	TES	7
508	-0.0645307	-0.0559137	0.167056	-0.0319305	0.151861	0.113862	Q9BTV4	TMEM4	7
509	0.0743674	-0.196356	-0.00344319	0.11343	0.130012	0.113862	P13807	GYS1	1
510	0.068781	-0.0029587	-0.0862096	0.101086	0.139049	0.113862	Q9NYF8	BCLAF	3
511	0.3128	-0.0655043	-0.967693	0.228553	0.213049	0.113862	P54826	GAS1	1
512	0.0617674	0.111506	0.0512387	0.0586277	0.0799405	0.112722	Q8N183	NDUFA	5
513	0.0909981	0.134425	0.0495782	-0.0285359	0.101235	0.112722	P13798	APEH	6
514	0.0102371	-0.131604	-0.200116	-0.0611115	0.23248	0.112722	P82912	MRPS1	1
515	-0.125664	-0.264151	-0.260629	-0.0336308	0.0919575	0.112722	Q9H089	LSG1	4
516	0.033367	0.0900684	0	0.0665853	0.0419012	0.11158	P35270	SPR	3
517	0.0518907	0.0708115	0.105523	-0.00332802	0.103875	0.110437	Q15029	EFTUD	11
518	-0.00735695	-0.00625328	0.0628089	0.0964298	0.12222	0.109293	O75439	PMPCB	6
519	0.323395	0.394864	-0.159858	-0.249799	0.0322325	0.109293	Q9H4G0	EPB41	1
520	0.0518907	0.19018	0.115609	0.0506261	0.0473971	0.108149	P28074	PSMB5	8
521	-0.0477461	-0.0751591	-0.0489689	0.0344884	0.151861	0.108149	Q2NL82	TSR1	4
522	-0.0691424	-0.331153	-0.181146	0.134781	0.179655	0.108149	Q5T8P6	RBM26	6
523	0.0348004	-0.100991	-0.186354	0.0729198	0.115695	0.108149	Q14684	RRP1B	7
524	0.10198	-0.279217	-0.371194	0.104182	0.0892957	0.108149	Q13243	SRSF5	3
525	0.11152	-0.173213	-0.500639	0.0132358	0.0812807	0.108149	P42771	CDKN2	1
526	-0.00588256	0.0726864	0.200362	-0.0353331	0.150585	0.107003	O43813	LANCL	4
527	0.00439623	0.0588806	0.139742	0.0393487	-0.0113823	0.107003	P49591	SARS	2
528	0.125042	-0.0600162	0.128251	0.021447	0.19583	0.107003	O43290	SART1	3
529	-0.0447152	-0.0450305	-0.0513427	0.00166113	0.0892957	0.105857	Q9NV96	TMEM3	4
530	0.0433709	-0.185858	-0.105813	0.102635	0.0985906	0.105857	Q10570	CPSF1	4
531	0.0476371	0.0632877	-0.21401	0.197001	0.0932865	0.105857	Q6UN15	FIP1L	4
532	0.189523	0.0588806	-0.35351	0.0312391	-0.101258	0.105857	Q99567	NUP88	3
533	-0.124064	-0.426799	-0.726685	0.0165259	-0.152318	0.105857	Q01970	PLCB3	2
534	-0.130476	0.116361	0.521492	-0.0611115	-0.046078	0.10471	P15559	NQO1	8
535	0.0116936	0.233841	0.355355	0.0328646	0.0759125	0.10471	Q14696	MESDC	5
536	0.0116936	0.098068	0.128775	0.0198085	0.110454	0.10471	P16615	ATP2A	26
537	0.0575428	0.0321514	0.0980446	-0.0167174	0.107826	0.10471	O75533	SF3B1	18
538	0.00585867	0.0739349	0.095901	-0.0285359	0.0583267	0.10471	P46940	IQGAP	43
539	-0.00440967	-0.1024	0.0824303	-0.00499491	0.0224986	0.10471	Q12906	ILF3	14
540	-0.0416907	-0.127293	0.0742871	0.0839388	0.0785991	0.10471	O75534	CSDE1	13
541	-0.0147516	-0.0102167	0.072653	-0.0100072	0.194592	0.10471	Q14344	GNA13	2
542	-0.0192067	0.0758057	-0.0213651	0.0792267	0.175896	0.10471	Q53EL6	PDCD4	7
543	0.150388	-0.098879	-0.1779	0.111893	0.0651159	0.10471	Q6P2E9	EDC4	3
544	0.0645769	-0.0925622	-0.18505	0.130232	0.16203	0.10471	Q09666	AHNAK	146
545	0.11152	0.0739349	-0.332427	0.0839388	0.0972664	0.10471	Q9HC35	EML4	7
546	0.0937514	-0.0281882	-0.360116	-0.00499491	0.0678226	0.10471	Q8NBM4	UBAC2	1
547	0.0160544	-0.222173	0.271891	0.0328646	0.030846	0.103562	P07910	HNRNP	5
548	-0.0877381	0.004263	0.267613	-0.0733009	-0.0402371	0.103562	P11172	UMPS	4
549	0.00439623	-0.177663	-0.306676	0.0474129	0.214271	0.103562	Q69YL0	NCBP2	1
550	-0.0568771	0.110289	0.415467	-0.0962153	-0.0199783	0.102412	Q9BYT8	NLN P	3
551	-0.179496	-0.404893	-0.00516787	0.0901978	0.0238932	0.102412	Q9H254	SPTBN	1
552	0.0476371	-0.0689451	-0.248322	0.0361103	0.0879629	0.102412	P17858	PFKL	1
553	-0.0281583	-0.148978	-0.283469	0.0760767	0.0732209	0.102412	Q9UBU9	NXF1	2
554	0.16224	0.0295798	-0.362324	0.220016	0.132599	0.102412	Q9H307	PNN P	8
555	0.0261787	0.102357	0.0856748	0.0634075	0.0799405	0.101262	P18031	PTPN1	7
556	0.0757607	0.0353596	-0.207377	0.107271	0.105193	0.101262	Q9P2B2	PTGFR	8
557	0.137103	0.183255	-0.374905	0.061816	0.140335	0.101262	P14735	IDE	4
558	-0.0117892	0.0550923	0.544861	-0.0768026	-0.0891467	0.100111	Q15428	SF3A2	3
559	0.0102371	0.166381	0.222638	-0.0133584	0.0678226	0.100111	P40939	HADHA	18
560	-0.161328	0.0789183	0.138701	0.164745	-0.131987	0.100111	Q9ULC4	MCTS1	1
561	0.11559	0.00622629	0.0108495	0.1165	0.123522	0.100111	P10253	GAA	1
562	0.0160544	-0.0613863	-0.234094	0.133267	0.257592	0.100111	P40938	RFC3	5
563	-0.124064	-0.142438	-0.253095	0.0807991	0.213049	0.100111	P49406	MRPL1	3
564	0.0533058	-0.150435	-0.567019	-0.154221	0.0211027	0.100111	Q92930	RAB8B	1
565	0.146415	-0.110178	0.13766	-0.0855942	-0.0951894	0.0989596	P57678	GEMIN	3
566	0.0771526	0.0334355	0.129299	-0.00833448	0.0528723	0.0989596	Q8TEM1	NUP21	19
567	-0.0311545	0.0745588	0.0484701	0.0132358	0.0141027	0.0989596	P55263	ADK	4
568	-0.0206948	-0.0661918	0.0148262	0.0570309	0.0946144	0.0989596	Q14974	KPNB1	14
569	0.0247367	0.141588	-0.125062	0.228553	0.231273	0.0989596	Q15785	TOMM3	2
570	0.154349	0.00622629	-0.141406	0.0807991	0.248077	0.0989596	Q9Y281	CFL2	1
571	0.0715769	0.0308662	-0.240852	0.0649973	0.215492	0.0989596	Q8IXI1	RHOT2	1
572	0.211237	-0.165826	-0.339662	0.189733	0.16961	0.0989596	O60814	HIST1	2
573	0.107439	0.156986	0.00686182	0.0328646	0.127419	0.0978069	O75223	GGCT	3
574	-0.10342	-0.26731	0.372281	-0.0663229	-0.187391	0.0966532	P82930	MRPS3	3
575	-0.0691424	-0.117997	0.196866	0.0458037	0.0732209	0.0966532	O00461	GOLIM	6
576	-0.0117892	-0.0443531	0.129823	-0.090895	-0.0257376	0.0966532	Q96DG6	CMBL	7
577	0.337402	0.0198951	-0.0531257	0.173614	0.211826	0.0966532	Q9UM54	MYO6	4
578	-0.114499	-0.162146	-0.730484	0.221442	0.974984	0.0966532	Q86UK7	ZNF59	1
579	-0.0507833	0.213592	0.258537	-0.130374	0.0446518	0.0954985	O75340	PDCD6	4
580	0.0116936	0.110289	0.0660977	0.0570309	0.0946144	0.0954985	Q02818	NUCB1	7
581	0.0247367	0.150492	0.513484	-0.0421624	0.0294581	0.094343	Q15645	TRIP1	3
582	0.0701796	0.17397	0.10339	0.186816	0.107826	0.094343	A6ZKI3	FAM12	1
583	0.0631729	0.109072	0.0808054	-0.0150369	0.158225	0.094343	O43865	AHCYL	6
584	-0.0266625	0.0949965	0.334142	0.0361103	0.0460251	0.0931865	P49419	ALDH7	6
585	0.00293231	0.0632877	0.22901	-0.0768026	-0.0228551	0.0931865	P30626	SRI	3
586	0.1583	0.198217	0.201858	0.137806	0.16203	0.0931865	P48735	IDH2	4
587	-0.0722251	-0.220642	-0.0460071	0.127192	0.170869	0.0931865	Q9UHW9	SLC12	1
588	0.0146023	-0.154085	-0.0929184	0.061816	-0.0534125	0.0931865	Q8IZR5	CMTM4	1
589	0.0433709	0.0733108	-0.19617	0.0870717	0.0705243	0.0931865	Q9UDY2	TJP2	2
590	0.17919	-0.0409704	-0.228711	0.195551	0.194592	0.0931865	Q8NCG7	DAGLB	1
591	0.0729729	-0.0545488	0.00286306	0.00828661	0.117003	0.0920291	P22059	OSBP	3
592	0.00439623	0.42453	0.302423	-0.0541921	0.00988635	0.0908708	P27695	APEX1	6
593	-0.0784102	-0.109469	0.132963	0.0409651	-0.0387806	0.0908708	P23919	DTYMK	3
594	0.0575428	0.159929	-0.230728	0.0823698	0.199537	0.0908708	Q93008	USP9X	4
595	0.0589524	0.109681	0.0468064	0.134781	0.137761	0.0897116	P82932	MRPS6	2
596	0.125042	0.325798	-0.0401017	0.246877	0.255219	0.0897116	Q9Y4W2	LAS1L	2
597	-0.0281583	0.0282922	0.197366	-0.00666373	0.0473971	0.0885514	O00231	PSMD1	9
598	-0.00588256	0.00229702	0.109778	0.00332036	0.0141027	0.0885514	P14868	DARS	13
599	0.0476371	-0.00361702	0.0715625	-0.0455892	0.0336177	0.0885514	P46060	RANGA	11
600	-0.140148	-0.0869703	0.0540019	0.00993824	-0.158632	0.0885514	Q96SZ5	ADO	2
601	0.159615	0.0282922	-0.0566982	-0.0473057	0.101235	0.0885514	Q9BPX5	ARPC5	1
602	-0.0416907	-0.182128	-0.163705	0.0181681	0.0583267	0.0885514	P35611	ADD1	3
603	0.039092	0.35125	0.481409	-0.0438748	0.0515054	0.0873902	Q8N3U4	STAG2	2
604	-0.133693	-0.160677	0.282769	-0.135842	-0.153894	0.0873902	P12035	KRT3	1
605	0.067381	0.197072	0.195866	-0.0319305	0.113077	0.0873902	P17931	LGALS	6
606	-0.158049	0.091302	0.156296	-0.00332802	0.178403	0.0873902	Q92504	SLC39	2
607	0.0261787	0.0379209	-0.0126654	0.151338	0.14675	0.0873902	Q9Y606	PUS1	7
608	0.00731963	0.10358	-0.10643	0.0490204	0.0169068	0.0873902	Q15637	SF1 P	5
609	-0.053827	-0.0168468	-0.10643	0.0681715	0.0705243	0.0873902	Q9BVI4	NOC4L	2
610	0.0964993	-0.261	-0.314496	0.154328	0.14162	0.0873902	O95359	TACC2	7
611	0.138437	0.143968	-0.325228	0.274622	0.227647	0.0873902	Q9NZ63	C9orf	1
612	0.202336	0.0676813	-0.361588	0.173614	0.277605	0.0873902	Q86X29	LSR P	1
613	0.0757607	0.00753367	0.241184	-0.0750507	0.0946144	0.0862282	P49257	LMAN1	3
614	-0.315339	-0.516028	0.178244	-0.0715533	-0.475822	0.0862282	P62861	FAU	2
615	0.067381	0.238303	0.171644	0.00663309	0.199537	0.0862282	Q8N1G4	LRRC4	3
616	0.0131487	-0.0504619	0.168587	-0.00166305	0.0432771	0.0862282	Q9UBQ0	VPS29	5
617	0.0319322	0.233283	0.122471	0.0570309	0.139049	0.0862282	O43493	TGOLN	3
618	-0.0371658	-0.362899	-0.00977712	0.102635	0.0446518	0.0862282	Q07020	RPL18	7
619	0.0204021	-0.0328843	-0.0103543	0.00663309	0.0678226	0.0862282	P50570	DNM2	7
620	0.0362323	0.111506	-0.078321	0.061816	0.102556	0.0862282	P62316	SNRPD	5
621	0.039092	0.0340772	-0.107665	0.0247184	0.111766	0.0862282	O60841	EIF5B	18
622	0.0218484	-0.0463865	-0.111375	-0.0217706	0.0294581	0.0862282	O75643	SNRNP	25
623	0.00293231	0.0937661	0.397304	-0.0268416	0.00988635	0.0850652	P27348	YWHAQ	4
624	-0.034157	0.0423924	0.0578616	0.0458037	0.0985906	0.0850652	P01116	KRAS	2
625	0.0087791	0.145156	-0.111995	0.0247184	0.0745673	0.0850652	Q9UK76	HN1	2
626	0.118297	0.122408	-0.135728	0.1165	0.118309	0.0850652	Q9UNF0	PACSI	2
627	0.201059	-0.545443	-0.370452	0.151338	0.107826	0.0850652	Q7Z6E9	RBBP6	2
628	0.317518	0.35125	0.610152	0.0839388	0.206923	0.0839013	Q7Z5G4	GOLGA	1
629	-0.00735695	-0.123711	-0.111375	0.101086	0.0350016	0.0839013	Q5VTR2	RNF20	3
630	0.0376629	0.0714367	-0.246961	0.0744991	0.126121	0.0839013	A6NHR9	SMCHD	7
631	-0.0614644	-0.46165	-0.599653	-0.220455	-0.25343	0.0839013	P04264	KRT1	25
632	-0.172863	-0.0689451	0.23584	0.0586277	0.119614	0.0827364	P68036	UBE2L	3
633	-0.0103103	-0.0981758	0.233404	-0.0100072	0.110454	0.0827364	Q16718	NDUFA	4
634	-0.0815128	-0.181383	0.0255653	0.021447	0.0266783	0.0827364	P62847	RPS24	2
635	-0.00588256	0.0404778	-0.00172057	-0.0150369	0.0238932	0.0827364	Q9BXJ9	NAA15	11
636	0.0218484	-0.0710134	-0.137618	-0.0183998	0.062404	0.0827364	Q7Z2W4	ZC3HA	6
637	0.0659797	-0.166563	-0.170785	0.0760767	0.086629	0.0827364	Q5SSJ5	HP1BP	5
638	0.0304959	-0.126576	-0.181146	-0.0785566	0.00283159	0.0827364	Q8TCJ2	STT3B	2
639	0.0462164	-0.152624	-0.437955	0.0393487	0.135183	0.0827364	Q03001	DST	5
640	-0.0877381	-0.144615	0.195365	0.0230836	0.0238932	0.0815706	P53007	SLC25	8
641	0.033367	0.188452	-0.0266102	-0.0979931	0.0785991	0.0815706	O43776	NARS	5
642	0.0218484	0.0632877	-0.0996585	0.00828661	0.114387	0.0815706	Q9UHQ9	CYB5R	5
643	0.0909981	-0.036248	-0.185702	0.069756	0.00283159	0.0815706	O60832	DKC1	3
644	0.0160544	-0.124427	-0.186354	0.0649973	0.0799405	0.0815706	Q9NYK5	MRPL3	3
645	-0.0311545	0.358953	0.302423	-0.237989	-0.205252	0.0804038	P02768	ALB	6
646	0.00585867	-0.0552311	0.144417	-0.0133584	0.0197054	0.0804038	Q92878	RAD50	10
647	-0.0177201	-0.253933	0.130347	0.0776526	0.00283159	0.0804038	P49207	RPL34	6
648	-0.122465	-0.228316	0.0824303	-0.0302322	-0.0475419	0.0804038	O15042	U2SUR	3
649	0.0218484	-0.0477437	0.0775499	-0.0353331	0.0197054	0.0804038	P55010	EIF5	5
650	-0.0753143	-0.0261803	-0.0716796	0	0.0155054	0.0804038	O15143	ARPC1	4
651	0.366153	0.277304	-0.492552	0.0279824	0.0446518	0.0804038	Q9BT09	CNPY3	2
652	0.067381	0.239416	0.215745	-0.117695	0.126121	0.0792361	P06865	HEXA	3
653	-0.0416907	0.0632877	-0.00747065	-0.00666373	0.10914	0.0792361	P20618	PSMB1	6
654	0.0757607	-0.0876681	-0.275815	0.163261	0.110454	0.0792361	P62841	RPS15	1
655	0.297357	0.112113	-0.289761	-0.0785566	0.0042453	0.0792361	P50895	BCAM	2
656	0.0882396	0.0807827	0.31768	0.180963	0.144187	0.0780675	Q96N66	MBOAT	2
657	-0.0892986	0.133827	0.149594	0.0198085	0.030846	0.0780675	Q7Z739	YTHDF	3
658	-0.0221844	0.0114487	0.128775	0.0361103	0.0637606	0.0780675	O43242	PSMD3	17
659	-0.0251682	-0.227547	0.0996503	0.0917583	0.0637606	0.0780675	P62241	RPS8	8
660	-0.0568771	-0.0141911	0.0611617	0.0681715	0.135183	0.0780675	Q9Y3F4	STRAP	7
661	0.122347	-0.154085	-0.0103543	0.222867	0.16203	0.0780675	Q8N4H5	TOMM5	2
662	0.0547195	0.00229702	-0.103964	0.00663309	0.056965	0.0780675	Q9Y3A5	SBDS	6
663	0.039092	0.000984887	0.230476	0.0729198	0.0759125	0.0768979	P11908	PRPS2	3
664	0.084092	0.00229702	0.11084	0.0586277	0.131306	0.0768979	O15091	KIAA0	3
665	0.558798	-0.0648172	-0.0561021	-0.0698077	-0.0563568	0.0768979	P02794	FTH1	2
666	0.00585867	0.159341	-0.059682	0.0377304	-0.0315199	0.0768979	Q12788	TBL3	2
667	-0.0753143	-0.376477	-0.177252	0.143836	0.105193	0.0768979	Q12849	GRSF1	2
668	-0.0356606	-0.26731	-0.21069	-0.145002	0.0664699	0.0768979	Q96D15	RCN3	2
669	0.0617674	-0.0457083	-0.288361	0.0855061	0.0405239	0.0768979	P40692	MLH1	2
670	0.305693	-0.0261803	-0.333149	0.204233	0.190873	0.0768979	O15020	SPTBN	3
671	-0.0553512	0.0379209	0.284182	-0.00166305	-0.0593071	0.0757273	P35237	SERPI	3
672	-0.0447152	0.0745588	0.226562	-0.0611115	-0.0286258	0.0757273	Q13404	UBE2V	4
673	0.0405197	-0.113727	-0.0109317	-0.0302322	0.0879629	0.0757273	Q9NW13	RBM28	4
674	-0.0447152	0.0385606	-0.057891	0.0230836	0.0336177	0.0757273	Q06124	PTPN1	3
675	-0.0103103	0.0211901	-0.0849931	-0.1105	-0.0286258	0.0757273	Q9UNN8	PROCR	1
676	-0.108158	-0.116572	-0.0984307	0.0760767	0.00141649	0.0757273	P62249	RPS16	9
677	0.00731963	-0.0248433	-0.102117	-0.0645837	0.0266783	0.0757273	Q9NRV9	HEBP1	4
678	0.0757607	-0.0208395	-0.390599	0.155821	0.137761	0.0757273	P62487	POLR2	3
679	-0.0192067	-0.00889437	0.102322	0.0441926	0.0446518	0.0745558	Q92552	MRPS2	7
680	-0.0192067	0.0626589	0.0980446	0.0165259	0.0252864	0.0745558	O00410	IPO5	11
681	0.0433709	-0.0122025	0.0671924	0.0948743	0.197067	0.0745558	O95232	LUC7L	3
682	-0.0830666	0.0888338	-0.00172057	-0.0336308	0.0528723	0.0745558	P51149	RAB7A	10
683	0.361591	0.160517	-0.0353947	0.149841	0.0799405	0.0745558	Q5T5U3	ARHGA	1
684	-0.0103103	-0.64361	-0.147108	0.105728	0.115695	0.0745558	P81605	DCD	4
685	0.0261787	0.44735	0.412886	0.0713388	0	0.0733834	P35269	GTF2F	2
686	-0.00440967	0.255461	0.3305	-0.00499491	0.102556	0.0733834	Q92544	TM9SF	4
687	0.108801	0.0250683	0.283711	0.139316	-0.110408	0.0733834	P63165	SUMO1	2
688	-0.053827	0.022484	0.236327	0.0823698	0.0141027	0.0733834	O43681	ASNA1	3
689	-0.0462298	0.0550923	0.156296	0.0729198	0.0377654	0.0733834	Q08752	PPID	3
690	-0.167908	-0.179894	0.0991153	-0.0490242	-0.0300722	0.0733834	Q9H6Z4	RANBP	4
691	-0.0311545	0.232724	0.0829716	0.0602227	0.124822	0.0733834	Q9BQ61	C19or	1
692	0.13977	0.0500258	0.0238749	0.118032	0.115695	0.0733834	O60885	BRD4	3
693	0.0014669	0.0153532	0.0108495	0.0328646	0.0678226	0.0733834	P41252	IARS	19
694	0.0518907	0.166381	-0.00286875	0.0441926	0.0528723	0.0733834	O14744	PRMT5	6
695	0.175296	0.144562	-0.0266102	0.0247184	0.102556	0.0733834	P50416	CPT1A	9
696	0.039092	-0.0703236	-0.116337	0.108813	0.0906272	0.0733834	Q8NFJ5	GPRC5	2
697	0.0909981	0.0651723	0.202854	0.0649973	0.0946144	0.07221	P21291	CSRP1	2
698	0.00585867	0.124217	0.0872942	-0.0150369	0.128716	0.07221	O60568	PLOD3	6
699	-0.00293828	-0.0504619	0.0528972	0.0393487	0.0473971	0.07221	Q14204	DYNC1	50
700	-0.0177201	-0.0627576	0.0159604	0.0296117	0.101235	0.07221	P51148	RAB5C	4
701	0.0547195	0.138608	0.00629125	-0.0100072	0.0705243	0.07221	P55084	HADHB	15
702	0.0261787	0.0739349	0.00171852	0.0776526	0.0972664	0.07221	O14949	UQCRQ	6
703	0.0785431	-0.0208395	-0.0207835	0.0570309	0.140335	0.07221	P57740	NUP10	4
704	0.0659797	-0.135206	-0.0819565	0.170664	-0.128884	0.07221	Q96K21	ZFYVE	1
705	0.0589524	-0.250804	-0.338212	0.05223	0.139049	0.07221	Q9UKF6	CPSF3	1
706	0.0701796	-0.170993	-0.399644	0.198451	0.137761	0.07221	Q96GQ7	DDX27	1
707	-0.0401808	-0.030199	0.229988	0.021447	0.0363842	0.0710356	Q9P015	MRPL1	6
708	0.0575428	0.0869798	0.195866	-0.00332802	0.113077	0.0710356	O75880	SCO1	3
709	-0.116089	-0.0288582	0.163478	-0.0268416	0.0664699	0.0710356	O43175	PHGDH	13
710	0.0304959	0.0519278	0.0479157	-0.00332802	0.0211027	0.0710356	O15067	PFAS	9
711	-0.0706829	0.227123	0.023311	-0.0576477	0.00988635	0.0710356	P14618	PKM	16
712	0.00439623	-0.11871	-0.108283	0.0344884	0.0126986	0.0710356	Q8IVF2	AHNAK	4
713	0.0146023	0.110289	-0.185702	0.102635	0.0280689	0.0710356	Q9Y5L0	TNPO3	4
714	0.116944	-0.397952	-0.320925	0.215729	-0.0199783	0.0710356	Q8NCA5	FAM98	1
715	-0.12887	-0.0668796	-0.116337	0.0296117	0.101235	0.0698603	P61758	VBP1	3
716	0.0160544	-0.129447	-0.23342	-0.0268416	0.0852938	0.0698603	Q9UKD2	MRTO4	2
717	0.123695	0.295079	0.477298	-0.117695	0.0610462	0.068684	O14548	COX7A	1
718	0	0.059511	0.126677	0.0474129	0.0487679	0.068684	P08559	PDHA1	13
719	-0.0117892	0.152266	0.0996503	-0.0217706	0.115695	0.068684	P32754	HPD	6
720	0.00439623	0.0166523	-0.0555064	-0.0593785	0.0637606	0.068684	Q9UBQ5	EIF3K	3
721	0.0131487	-0.156279	-0.0704753	0.0634075	0.213049	0.068684	Q86X55	CARM1	2
722	0.0290583	0.176297	0.262366	-0.0100072	0.0336177	0.0675068	P78371	CCT2	16
723	0.0204021	-0.0029587	0.187333	0.00828661	0.0610462	0.0675068	P30038	ALDH4	1
724	-0.0311545	0.0302231	0.0845941	-0.0370374	0.105193	0.0675068	P20700	LMNB1	11
725	-0.00293828	-0.0820952	0.0611617	-0.0455892	0.0224986	0.0675068	Q5JTV8	TOR1A	7
726	0.0131487	0.00949253	0.0551057	0.00497768	0.0446518	0.0675068	Q02218	OGDH	19
727	-0.00440967	0.0676813	-0.127564	0.0570309	0.0678226	0.0675068	P07686	HEXB	5
728	0.041946	0.104802	0.153722	0	0.0280689	0.0663286	P32970	CD70	1
729	-0.0447152	0.0257137	0.117196	-0.115893	0.00565763	0.0663286	Q9Y617	PSAT1	7
730	-0.0507833	-0.0655043	0.0899894	-0.0473057	0.0336177	0.0663286	Q86VP6	CAND1	18
731	-0.146632	-0.0201733	0.313535	-0.040452	-0.0504742	0.0651495	P24539	ATP5F	7
732	0.0896195	0.21019	0.103923	0.0602227	-0.00283716	0.0651495	Q15642	TRIP1	1
733	0.141101	-0.183619	-0.0555064	-0.0167174	0.00141649	0.0651495	P06899	HIST1	1
734	0.0504742	-0.124427	-0.102733	0.0247184	0.0972664	0.0651495	Q96HS1	PGAM5	7
735	0.0462164	-0.232168	-0.259256	-0.0593785	0.0732209	0.0651495	Q8TCT9	HM13	2
736	-0.0192067	0.0683079	0.224602	-0.0116818	0.0350016	0.0639694	Q9NTJ5	SACM1	7
737	0.0160544	-0.182128	-0.16499	0.124145	0.130012	0.0639694	Q13868	EXOSC	3
738	0.15171	0.0832647	-0.252412	0.214297	0.269398	0.0639694	Q9BRJ6	C7orf	3
739	-0.0296556	-0.439213	-0.383852	0.180963	0.187143	0.0639694	Q92974	ARHGE	1
740	0.0232933	0.010797	0.376261	0.108813	0.062404	0.0627883	P09622	DLD	11
741	0.00439623	0.0614005	0.223129	-0.0285359	0.0183068	0.0627883	P41091	EIF2S	7
742	0.0729729	0.143373	0.170116	0.0964298	0.230065	0.0627883	Q9BTY7	HGH1	3
743	0.0304959	0.0160029	-0.00862343	0.0458037	0.0932865	0.0627883	Q14683	SMC1A	14
744	0.0701796	-0.10593	-0.224687	0.121092	0.0985906	0.0627883	P27708	CAD	11
745	0.0757607	0.113935	0.476886	-0.0733009	0.062404	0.0616062	P62979	RPS27	3
746	-0.0177201	-0.328676	0.026691	0.214297	0.10651	0.0616062	P61353	RPL27	6
747	0.0247367	-0.0925622	-0.0395124	-0.00332802	-0.0637439	0.0616062	O60716	CTNND	5
748	0.0743674	0.0601411	-0.17143	-0.0680643	0.14162	0.0616062	P56545	CTBP2	2
749	0.0490564	-0.125143	-0.183096	-0.00166305	0.0419012	0.0616062	Q12905	ILF2	7
750	0.0261787	0.0308662	0.168077	-0.0200842	0.0211027	0.0604232	Q9H3N1	TMX1	7
751	0.809659	0.555881	0.157324	-0.0559188	0.0266783	0.0604232	O95707	POP4	2
752	-0.0162351	0.0327936	0.124049	-0.0507448	0.030846	0.0604232	P33993	MCM7	13
753	0.0490564	0.0315089	0.0666452	-0.0698077	-0.0563568	0.0604232	P60900	PSMA6	6
754	0.0204021	0.0114487	0.061711	0.00993824	-0.0128114	0.0604232	Q96C36	PYCR2	7
755	0.0575428	-0.182873	0.0418038	0.105728	0.101235	0.0604232	P43243	MATR3	9
756	-0.0768615	-0.383314	0.00800229	0.0474129	-0.0622634	0.0604232	P39023	RPL3	13
757	0.0978714	0.13023	-0.0266102	0.00497768	0.0906272	0.0604232	Q12769	NUP16	4
758	0.0087791	0.00229702	-0.0295324	-0.0302322	0.0280689	0.0604232	P55884	EIF3B	11
759	0.0589524	0.156397	-0.154106	0.0744991	0.144187	0.0604232	Q15942	ZYX	5
760	0	-0.0328843	-0.168851	-0.0336308	0.0126986	0.0604232	Q9NZN4	EHD2	3
761	-0.034157	0.155218	0.252295	-0.00166305	-0.0373255	0.0592392	P39687	ANP32	4
762	0.0490564	0.271874	0.185822	0.0839388	0.0542378	0.0592392	Q16401	PSMD5	4
763	0.0261787	0.00557216	0.173678	0.00497768	0.062404	0.0592392	Q9BSJ8	ESYT1	13
764	0.0014669	0.0658	0.0883729	0.0181681	0.0266783	0.0592392	P54136	RARS	19
765	-0.0492639	0.0937661	0.0300631	0.0538321	0.0460251	0.0592392	Q9BW92	TARS2	3
766	-0.0815128	-0.0689451	0.027816	0.061816	0.0678226	0.0592392	Q8WXF1	PSPC1	8
767	0.108801	-0.0648172	0.025002	0.104182	0.00988635	0.0592392	Q9P031	CCDC5	2
768	0.106076	0.070186	0.0221826	-0.0593785	0.00283159	0.0592392	Q9Y697	NFS1	3
769	0.138437	0.253259	-0.0132438	-0.0455892	0.0405239	0.0592392	Q9NQC3	RTN4	4
770	0.0518907	-0.0730848	-0.165633	-0.0167174	-0.0329691	0.0592392	P62829	RPL23	5
771	0.0645769	-0.108761	-0.251048	-0.00833448	0.123522	0.0592392	Q8N7H5	PAF1	2
772	0.116944	-0.130885	-0.285563	0.061816	0.183404	0.0592392	Q96QC0	PPP1R	4
773	-0.0447152	-0.126576	0.388135	-0.156072	-0.0156739	0.0580542	Q15631	TSN	3
774	-0.0815128	0.236074	0.297768	-0.0507448	-0.111939	0.0580542	P04075	ALDOA	15
775	0.0547195	0.0919184	0.243607	-0.0100072	-0.0402371	0.0580542	Q15369	TCEB1	2
776	-0.0753143	0.0826446	0.197866	-0.0645837	-0.00710339	0.0580542	P25788	PSMA3	8
777	-0.0691424	-0.0389446	0.12089	-0.0803128	-0.00710339	0.0580542	P33992	MCM5	19
778	0.0204021	-0.0607011	0.0379009	-0.0183998	0.0155054	0.0580542	Q53H82	LACTB	3
779	-0.11768	-0.0682563	-0.0149802	0.0328646	-0.0416951	0.0580542	P09132	SRP19	2
780	-0.0401808	-0.10593	-0.0219469	0.111893	0.0294581	0.0580542	Q9BZE4	GTPBP	4
781	-0.0553512	-0.0939635	-0.0626721	-0.00332802	-0.0667093	0.0580542	O00541	PES1	3
782	0.127731	-0.0122025	-0.102117	-0.00666373	0.667582	0.0580542	Q9Y3Y2	CHTOP	2
783	0.00293231	0.0114487	-0.311648	0.0181681	-0.00710339	0.0580542	P04062	GBA P	4
784	-0.0660663	0.0999078	0.144936	0.1165	0.086629	0.0568683	P52294	KPNA1	1
785	0.0868584	0.124217	0.130871	0.142331	0.185898	0.0568683	Q9BTC0	DIDO1	5
786	-0.0117892	-0.157011	0.0921418	0.0506261	0.0487679	0.0568683	P57105	SYNJ2	2
787	-0.00293828	-0.383314	0	0.139316	0.00141649	0.0568683	Q9NQH7	XPNPE	2
788	0.104712	-0.0201733	-0.0115094	0.0948743	0.193353	0.0568683	O43264	ZW10	3
789	0.135768	0.0758057	-0.0856012	0.0870717	0.144187	0.0568683	Q96HC4	PDLIM	5
790	-0.0523044	0.267516	0.469453	-0.0455892	0.0678226	0.0556814	Q9NR56	MBNL1	2
791	0.0014669	0.156986	0.287003	0.00166113	0.0664699	0.0556814	P47985	UQCRF	5
792	-0.441202	-0.165826	0.239243	-0.108706	-0.36947	0.0556814	P62081	RPS7	5
793	0.0304959	0.0263588	0.205839	0.105728	0.187143	0.0556814	Q13547	HDAC1	2
794	-0.0311545	0.0308662	0.136096	-0.145002	-0.0681944	0.0556814	Q96QK1	VPS35	9
795	0.084092	0.449275	0.101254	0.11343	0.0759125	0.0556814	P09429	HMGB1	5
796	0.0504742	0.0211901	0.0737426	0.0538321	0.056965	0.0556814	P19388	POLR2	4
797	0.0575428	-0.398818	0.0170937	0.172139	0.17715	0.0556814	Q14789	GOLGB	2
798	0.0131487	-0.117285	-0.137618	0.102635	0.173385	0.0556814	Q27J81	INF2	5
799	-0.00735695	0.0173014	0.3305	-0.00332802	0.00141649	0.0544935	P26440	IVD	5
800	-0.0281583	0.146937	0.258058	-0.0285359	0.439976	0.0544935	O43402	EMC8	2
801	0.0771526	0.0263588	0.202854	-0.0167174	0.0542378	0.0544935	P05362	ICAM1	6
802	0.0160544	0.0257137	0.164501	0.0230836	0.086629	0.0544935	P31939	ATIC	8
803	0.0319322	0.0244227	0.042917	0.00828661	0.00283159	0.0544935	Q9Y6M5	SLC30	4
804	0.0433709	-0.138818	0.0165272	-0.0438748	-0.0607845	0.0544935	O95672	ECEL1	4
805	0.0504742	-0.0552311	-0.0103543	0.19119	0.124822	0.0544935	Q9NWZ8	GEMIN	1
806	0.041946	-0.358681	-0.0348074	0.110354	0.0596871	0.0544935	Q14690	PDCD1	5
807	-0.0236755	0.0569877	-0.0389235	0.0165259	0.130012	0.0544935	P24928	POLR2	10
808	-0.159688	0.111506	0.542895	-0.306224	-0.119617	0.0533046	P07737	PFN1	9
809	-0.0599336	-0.0491021	0.272366	-0.0100072	0.0183068	0.0533046	O14929	HAT1	2
810	-0.0416907	0.0282922	0.2373	-0.0944397	-0.0387806	0.0533046	P16152	CBR1	5
811	0.0923754	-0.00757322	-0.160498	-0.0183998	0.0999135	0.0533046	Q99829	CPNE1	1
812	-0.0281583	-0.0470649	-0.172076	0.0901978	0.095941	0.0533046	Q14527	HLTF	9
813	-0.0386725	-0.289616	-0.122564	0.0132358	-0.0286258	0.0521148	P46776	RPL27	6
814	-0.032655	-0.0181764	0.226562	-0.040452	-0.00425783	0.0509239	O75616	ERAL1	2
815	0.0771526	0.148715	0.200362	0.0665853	0.00283159	0.0509239	P16070	CD44	7
816	-0.00588256	0.0758057	-0.0477834	0.0855061	0.103875	0.0509239	Q96E11	MRRF	3
817	-0.032655	0.0211901	-0.282074	0.148342	0.0892957	0.0509239	Q96PC5	MIA2	2
818	-0.0147516	-0.0195073	0.3066	-0.0507448	-0.00567991	0.0497321	Q7L0Y3	TRMT1	8
819	-0.0177201	0.159929	0.091604	-0.0100072	0.00283159	0.0497321	Q16822	PCK2	4
820	-0.230241	-0.319631	0.0786359	-0.0455892	-0.160215	0.0497321	Q2T9J0	TYSND	1
821	0.0189543	0.0639161	0.0317462	-0.0820711	0.00988635	0.0497321	Q9NRK6	ABCB1	3
822	0.0617674	0.0925346	0.0148262	0.0198085	0.0446518	0.0497321	Q96S66	CLCC1	3
823	-0.0815128	-0.151894	-0.0692721	-0.0750507	-0.0128114	0.0497321	Q9UNM6	PSMD1	5
824	-0.0722251	-0.0195073	-0.158578	-0.0319305	-0.0563568	0.0497321	P11310	ACADM	10
825	-0.0492639	0.059511	-0.17014	0.0279824	0.0487679	0.0497321	P12081	HARS	5
826	-0.0523044	-0.0995826	-0.234094	0.225713	0.205695	0.0497321	Q8WTT2	NOC3L	5
827	0.0992421	-0.0703236	-0.330984	0.0744991	0.10914	0.0497321	P46013	MKI67	15
828	-0.0784102	0.104802	0.517093	0.122619	0.17715	0.0485393	O00232	PSMD1	4
829	0.0743674	0.106024	0.230476	0.00663309	0.0759125	0.0485393	Q13098	GPS1	3
830	0.00585867	0.0411163	0.174694	0.0230836	-0.0504742	0.0485393	P01891	HLA-A	4
831	0.0146023	0.162865	0.114021	0.0870717	0.120918	0.0485393	P61081	UBE2M	3
832	-0.032655	-0.0779295	0.0770066	0.0665853	0.113077	0.0485393	O75691	UTP20	8
833	0.0218484	0.0531944	0.0721078	0.00993824	0.0460251	0.0485393	P12277	CKB	7
834	0.00731963	-0.0423225	0.0655501	0.069756	0.030846	0.0485393	Q96KR1	ZFR	2
835	0.0575428	-0.160677	0.0406897	0.0917583	0.0664699	0.0485393	O95816	BAG2	5
836	0.0504742	0.207917	0.0373424	0.237039	0.00283159	0.0485393	Q9P032	NDUFA	3
837	0.0504742	0.0569877	0.023311	0.0441926	0.0610462	0.0485393	Q9BWD1	ACAT2	2
838	0.0547195	0.187299	-0.000573294	0.107271	0.0583267	0.0485393	Q5H9R7	PPP6R	1
839	-0.00440967	-0.161412	-0.136358	-0.0336308	-0.00141788	0.0485393	Q14694	USP10	3
840	-0.0753143	-0.453532	-0.402672	0.0474129	0.0596871	0.0485393	Q96EY1	DNAJA	3
841	0.0362323	0.233283	0.459901	0.0198085	0.00988635	0.0473455	P84085	ARF5	1
842	0.00439623	0.0512941	0.282769	0.0247184	0.0042453	0.0473455	Q9Y224	C14or	5
843	0.067381	0.098068	0.246026	-0.0200842	0.0473971	0.0473455	P47897	QARS	17
844	-0.00293828	-0.224474	-0.043642	0.0538321	0.0252864	0.0473455	Q7L2E3	DHX30	13
845	-0.0553512	-0.182873	-0.136988	-0.0473057	0.117003	0.0473455	Q14192	FHL2	1
846	-0.0492639	-0.235258	-0.407225	-0.023459	-0.0199783	0.0473455	A8MWD9	SNRPG	1
847	-0.206338	-0.737951	-0.499828	-0.0524674	-0.0578312	0.0473455	Q9NUQ9	FAM49	3
848	-0.0614644	-0.174695	0.333233	-0.0268416	-0.113471	0.0461507	P82650	MRPS2	2
849	-0.0132696	0.07954	0.169607	-0.0663229	-0.0593071	0.0461507	P54886	ALDH1	18
850	0.0376629	-0.0261803	0.0434733	0.111893	0.165825	0.0461507	O95817	BAG3	2
851	0.0175051	0.0237768	0.0367838	-0.0302322	0.0610462	0.0461507	Q5VYK3	ECM29	7
852	0.0276192	0.037281	-0.0330469	0.0490204	0.0839573	0.0461507	Q6DD88	ATL3	5
853	-0.00293828	0.215291	-0.152831	-0.0150369	0.00988635	0.0461507	P07919	UQCRH	2
854	0.0276192	-0.0876681	-0.311648	0.0474129	0.0169068	0.0461507	Q96DA6	DNAJC	6
855	0.0175051	-0.0221728	0.00914186	0.0181681	-0.0786325	0.044955	Q9Y285	FARSA	4
856	0.0348004	0.126625	-0.0063188	-0.00499491	0.0432771	0.044955	O14684	PTGES	1
857	-0.0908608	-0.126576	-0.0656683	-0.0285359	0.0294581	0.044955	P24941	CDK2	2
858	0.0476371	-0.411866	-0.173368	0.0474129	-0.0185421	0.044955	Q96RN5	MED15	1
859	0.0087791	-0.143163	-0.199457	0.172139	0.153136	0.044955	Q08170	SRSF4	4
860	-0.184491	-0.420631	0.137139	0.0649973	0.0446518	0.0437582	O94905	ERLIN	4
861	-0.0192067	0.0211901	0.063906	0.0474129	-0.00710339	0.0437582	O15173	PGRMC	4
862	-0.0629967	-0.0703236	-0.048376	0.0490204	-0.107351	0.0437582	Q9GZU8	FAM19	2
863	0.100612	0.0185988	-0.078321	0.1165	0.0528723	0.0437582	Q6PD62	CTR9	6
864	0.0757607	0.010797	-0.0849931	0.0490204	0.0705243	0.0437582	Q9Y490	TLN1	24
865	-0.0737689	-0.220642	-0.0990445	0.0901978	-0.0156739	0.0437582	O15400	STX7	2
866	-0.0599336	-0.111596	-0.130071	-0.0663229	0.0141027	0.0437582	Q9Y5M8	SRPRB	7
867	0.0603606	0.0134023	-0.142671	0.0586277	0.0826196	0.0437582	Q13895	BYSL	4
868	0.0146023	0.0321514	0.213275	0.0807991	0.0651159	0.0425605	O96005	CLPTM	3
869	-0.0356606	-0.0375957	0.168077	0.00828661	-0.0578312	0.0425605	O95297	MPZL1	4
870	-0.0691424	0.098068	0.145454	-0.0524674	-0.0185421	0.0425605	O60884	DNAJA	5
871	0.0490564	-0.072394	0.0829716	0.0855061	0.118309	0.0425605	P35249	RFC4	5
872	-0.0432022	0.0205427	0.0523446	-0.0559188	-0.00710339	0.0425605	Q93009	USP7	11
873	0.0376629	0.0481212	-0.0260265	0.170664	0.0919575	0.0425605	O75153	CLUH	5
874	0.0603606	-0.0477437	-0.166919	0.0458037	-0.0504742	0.0425605	Q08945	SSRP1	5
875	0.033367	-0.183619	-0.275815	0.19119	0.0732209	0.0425605	P06748	NPM1	10
876	0.0854758	-0.0827906	-0.540933	0.209992	0.199537	0.0425605	P35251	RFC1	3
877	0.100612	0.0582499	0.11084	0.0148818	0.0596871	0.0413617	Q15021	NCAPD	9
878	-0.0722251	0.00032837	0.00971131	-0.0750507	-0.127336	0.0413617	P32322	PYCR1	7
879	-0.0753143	-0.207689	-0.0115094	0.00993824	0	0.0413617	O14828	SCAMP	3
880	0.0992421	0.376767	0.480998	-0.0268416	-0.0242956	0.040162	Q99733	NAP1L	3
881	0.147741	0.186144	0.0845941	0.0570309	0.145469	0.040162	Q14197	MRPL5	2
882	0.0146023	0.0919184	0.0791786	0.121092	0.101235	0.040162	Q16204	CCDC6	4
883	0.00731963	0.0347185	0.0731979	0.105728	0.0892957	0.040162	Q9BUQ8	DDX23	9
884	0.0433709	-0.110178	-0.03657	0.0538321	0.0637606	0.040162	P11387	TOP1	14
885	0.0232933	-0.108052	-0.158578	-0.0150369	0	0.040162	Q16851	UGP2	7
886	-0.0584046	0.304683	0.226562	-0.0473057	-0.0622634	0.0389612	O75027	ABCB7	3
887	0.0701796	0.0620299	0.071017	-0.0611115	-0.105825	0.0389612	P49720	PSMB3	3
888	0.0518907	0.00032837	-0.0674691	-0.0421624	0.0785991	0.0389612	O95487	SEC24	2
889	-0.0784102	0.0462141	-0.151557	-0.101555	-0.0951894	0.0389612	P11766	ADH5	4
890	0.00439623	-0.314721	-0.161139	0.108813	0.056965	0.0389612	P46109	CRKL	2
891	0.103347	-0.163617	-0.56617	-0.090895	-0.0156739	0.0389612	Q0PNE2	ELP6	2
892	-0.0221844	0.0160029	0.394254	-0.0490242	0.0391453	0.0377595	P22102	GART	13
893	0.0405197	0.13023	0.126677	-0.0150369	0.0252864	0.0377595	O00233	PSMD9	2
894	0.0575428	0.0430301	-0.0424609	0.0995357	0.0487679	0.0377595	Q13428	TCOF1	24
895	-0.263328	-0.304951	-0.0904752	-0.0200842	0.0363842	0.0377595	Q969M3	YIPF5	1
896	0.0433709	0.0289361	-0.172722	0.0132358	0.0446518	0.0377595	O14773	TPP1	2
897	0.0701796	0.0114487	-0.192891	0.0361103	0.126121	0.0377595	Q16630	CPSF6	5
898	0.033367	-0.168776	-0.38161	0.169186	-0.0156739	0.0377595	Q15528	MED22	1
899	-0.136917	-0.100991	0.378908	-0.0507448	-0.0997381	0.0365567	Q13347	EIF3I	9
900	-0.00293828	0.0257137	0.141822	0.0296117	0.0336177	0.0365567	Q29RF7	PDS5A	14
901	-0.0117892	-0.0974729	0.135052	-0.0820711	0.103875	0.0365567	Q8WU90	ZC3H1	3
902	-0.0768615	-0.0295284	0.0964372	-0.134017	-0.0519426	0.0365567	P78527	PRKDC	102
903	-0.00883285	0.161104	0.0699253	-0.0507448	-0.0113823	0.0365567	P50213	IDH3A	10
904	-0.201267	0.00688013	-0.00804693	-0.134017	0.0812807	0.0365567	P25205	MCM3	17
905	0.0362323	-0.117997	-0.0471911	0.0870717	0.0852938	0.0365567	Q9H0A0	NAT10	9
906	0.0261787	-0.0175115	-0.0572944	0.143836	0.174641	0.0365567	P18887	XRCC1	2
907	0.0405197	0.0531944	-0.0710773	0	0.0852938	0.0365567	Q12965	MYO1E	9
908	-0.202955	-0.0960681	-0.467767	-0.105126	-0.17294	0.0365567	O43808	SLC25	1
909	0.0603606	0.0198951	0.147525	0.0409651	0.0169068	0.035353	Q96A35	MRPL2	3
910	0.123695	0.0531944	0.128775	-0.00833448	-0.0563568	0.035353	Q9BZK7	TBL1X	4
911	0.10198	0.0776741	0.0856748	-0.0336308	0.0336177	0.035353	Q8NF37	LPCAT	3
912	0.0304959	0.0500258	0.0721078	-0.0200842	0.0528723	0.035353	P09543	CNP	10
913	0.0175051	-0.0148546	-0.00401785	0.011588	0.0556021	0.035353	Q9Y230	RUVBL	11
914	0.112878	0.116361	-0.0283628	-0.0997731	-0.0416951	0.035353	Q02978	SLC25	3
915	-0.0432022	-0.0675678	-0.236794	-0.040452	0.0112932	0.035353	P63279	UBE2I	3
916	-0.0986973	-0.19937	0.261409	-0.13767	-0.0387806	0.0341482	P07339	CTSD	4
917	0.0504742	0.1212	0.234379	0.0681715	0.0852938	0.0341482	Q5BKZ1	ZNF32	2
918	0.0290583	0.177459	0.117724	0.0312391	0.0732209	0.0341482	Q96TA2	YME1L	3
919	-0.0206948	0.070186	0.0379009	0.0279824	0.0556021	0.0341482	P40121	CAPG	5
920	0.039092	0.0894512	-0.00459275	-0.0680643	0.0391453	0.0341482	Q96RP9	GFM1	10
921	-0.032655	0.010797	-0.0424609	0.0198085	0.0473971	0.0341482	Q12904	AIMP1	6
922	-0.0311545	-0.25707	-0.305968	0.108813	0.0772564	0.0341482	Q99653	CHP1	3
923	0.149065	0.0270035	-0.363799	0.0760767	0.0528723	0.0341482	Q99426	TBCB	3
924	-0.0281583	-0.0765437	0.340494	-0.289876	-0.110408	0.0329425	Q08722	CD47	1
925	-0.181159	-0.117285	0.268089	-0.388686	-0.119617	0.0329425	O60739	EIF1B	2
926	0.0160544	0.135023	0.228031	0.0776526	0.0985906	0.0329425	P52597	HNRNP	7
927	-0.125664	-0.12228	0.174186	-0.0628466	0.107826	0.0329425	Q8NFC6	BOD1L	3
928	0.0547195	-0.0593316	-0.0207835	-0.087359	0.0141027	0.0329425	Q9Y5L4	TIMM1	2
929	-0.0799607	0.0430301	-0.0348074	-0.0268416	0.0155054	0.0329425	Q9Y4L1	HYOU1	24
930	-0.0177201	-0.116572	-0.471736	0.00993824	0.0772564	0.0329425	Q16795	NDUFA	3
931	0.0757607	0.124819	0.377585	-0.0997731	0.0556021	0.0317357	Q13162	PRDX4	5
932	-0.0892986	-0.0255116	0.116138	0.0148818	0.0211027	0.0317357	Q14152	EIF3A	28
933	0.0405197	-0.0607011	0.0759195	0.0377304	0.0596871	0.0317357	Q9Y4F1	FARP1	7
934	-0.0924247	-0.0538669	0.0451408	0	-0.00425783	0.0317357	P56192	MARS	12
935	-0.0660663	0.0519278	0.0153935	-0.0926662	-0.0185421	0.0317357	Q9NTK5	OLA1	2
936	0.11559	0.0205427	-0.016139	0.145339	0.0852938	0.0317357	Q8NFH3	NUP43	3
937	-0.0266625	-0.122995	-0.057891	0.494657	0.3461	0.0317357	Q9UBU8	MORF4	2
938	0.0304959	0.10358	-0.0590848	0.0979836	0.0112932	0.0317357	Q9Y5K6	CD2AP	2
939	0.0290583	-0.0883662	-0.0698736	0.0474129	0.0799405	0.0317357	Q9NTJ3	SMC4	11
940	0	-0.0396196	-0.152831	0.00166113	0.0432771	0.0317357	Q9UI26	IPO11	1
941	-0.0117892	-0.115149	-0.204072	0.0377304	0.0432771	0.0317357	Q9NRF9	POLE3	2
942	-0.00735695	0.105413	0.0622601	0.107271	0.0322325	0.0305279	O75131	CPNE3	5
943	-0.0296556	0.0385606	-0.0590848	0.0393487	0.0637606	0.0305279	P11717	IGF2R	6
944	0.0014669	-0.11871	-0.262003	0.128713	0.0826196	0.0305279	Q9Y2W1	THRAP	10
945	-0.034157	-0.19937	-0.289061	-0.0116818	0.0501373	0.0305279	P53992	SEC24	6
946	-0.0251682	0.175134	0.420187	-0.0803128	-0.0257376	0.0293191	Q99615	DNAJC	3
947	-0.0768615	-0.360367	-0.00344319	-0.023459	-0.0416951	0.0293191	O43172	PRPF4	4
948	0.0290583	-0.239128	-0.198142	0.0296117	-0.00283716	0.0293191	Q15717	ELAVL	4
949	-0.0892986	-0.03827	0.367846	-0.087359	-0.0667093	0.0281093	P06730	EIF4E	2
950	-0.0311545	0.193056	0.110309	0.011588	0.0197054	0.0281093	Q10713	PMPCA	4
951	-0.0568771	-0.030199	0.105523	-0.106915	-0.0416951	0.0281093	Q9Y262	EIF3L	7
952	0.0175051	-0.0248433	-0.0324606	0.0296117	0.00988635	0.0281093	P17812	CTPS1	7
953	0.116944	0.0845041	-0.166276	0.0570309	0.0985906	0.0281093	P09972	ALDOC	5
954	-0.0768615	-0.154816	-0.234094	0.0839388	0.0112932	0.0281093	O15235	MRPS1	2
955	0.0771526	0.0500258	-0.413319	0.105728	0.214271	0.0281093	Q9C0H2	TTYH3	2
956	0.106076	-0.362899	-0.82277	0.0570309	-0.0344198	0.0281093	Q9Y6Y8	SEC23	1
957	-0.120869	0.116967	0.540138	-0.174711	-0.0286258	0.0268985	P29373	CRABP	4
958	-0.00146839	0.113328	0.209314	-0.00499491	0.0266783	0.0268985	P18206	VCL	21
959	-0.0584046	-0.351959	-0.0144011	0.0886356	0.0336177	0.0268985	Q02878	RPL6	14
960	0.147741	0.294543	-0.0448241	-0.00499491	0.136472	0.0268985	Q9NPQ8	RIC8A	1
961	0.0729729	-0.0730848	-0.0620736	0.0570309	-0.0113823	0.0268985	Q03252	LMNB2	7
962	0.0827067	-0.0148546	-0.0644691	0.00497768	0.0446518	0.0268985	Q6UVK1	CSPG4	11
963	0.00585867	-0.121566	-0.0856012	0.0409651	0.0224986	0.0268985	O60216	RAD21	4
964	0.0937514	0.0436675	-0.159218	0.0713388	0.111766	0.0268985	Q53GS9	USP39	3
965	0.135768	0.0244227	-0.211353	-0.0663229	-0.0504742	0.0268985	Q9NTZ6	RBM12	3
966	0.0290583	0.0263588	-0.253779	0.0377304	0.0691741	0.0268985	Q16762	TST	2
967	-0.114499	-0.23294	-0.366013	-0.0803128	0.00706858	0.0268985	Q4G0N4	NADK2	4
968	-0.0401808	-0.205416	0.0142588	-0.0268416	0.0999135	0.0256866	Q9NXS2	QPCTL	4
969	-0.00440967	-0.0559137	-0.037158	0.0839388	0.0487679	0.0256866	Q9UJZ1	STOML	6
970	-0.0861792	-0.119424	-0.279985	0.104182	0.10914	0.0256866	Q8NHP6	MOSPD	2
971	0.0232933	0.189028	0.418044	-0.178468	-0.11654	0.0244738	Q99798	ACO2	11
972	-0.0462298	0.115149	0.399913	-0.195497	-0.127336	0.0244738	P49721	PSMB2	7
973	-0.119274	-0.256285	0.358935	-0.165361	-0.127336	0.0244738	Q5T9L3	WLS	4
974	-0.034157	0.0487563	0.306137	-0.0133584	-0.147601	0.0244738	P62312	LSM6	2
975	-0.0132696	0.0720617	0.270942	0.0602227	0	0.0244738	Q9UBR2	CTSZ	5
976	0.0659797	0.274592	0.240214	0.0807991	0.14162	0.0244738	Q9UH65	SWAP7	2
977	0.0909981	0.114542	0.192358	0.0729198	0.0322325	0.0244738	Q9BRP8	PYM1	4
978	-0.00735695	0.109072	0.108184	0.104182	0.0745673	0.0244738	P35610	SOAT1	2
979	-0.0147516	0.0845041	0.105523	-0.0733009	-0.00283716	0.0244738	Q14697	GANAB	23
980	0.0476371	-0.00757322	-0.00689461	0.0506261	0.0322325	0.0244738	Q08380	LGALS	5
981	0.0232933	0.107853	-0.102117	-0.023459	-0.0185421	0.0244738	Q96P70	IPO9	4
982	-0.0986973	-0.00889437	0.320437	-0.0891259	-0.110408	0.0232599	O95433	AHSA1	5
983	-0.138531	-0.46346	0.246509	-0.101555	-0.0519426	0.0232599	O00629	KPNA4	1
984	-0.0768615	0.175134	0.236813	-0.105126	-0.0578312	0.0232599	O75390	CS	12
985	0.0189543	0.0411163	0.0883729	-0.00166305	-0.00710339	0.0232599	O60664	PLIN3	8
986	0.0247367	-0.0497818	0.0650023	-0.0100072	-0.0199783	0.0232599	Q7Z2W9	MRPL2	2
987	0.149065	0.231046	0.0451408	0.127192	0.103875	0.0232599	Q9H3Q1	CDC42	2
988	0.0896195	-0.138095	0.0159604	0.0886356	0.120918	0.0232599	Q14244	MAP7	11
989	0.0014669	-0.0429991	-0.00516787	-0.0285359	0.0126986	0.0232599	O95347	SMC2	10
990	0.0729729	-0.151894	-0.237469	-0.00499491	0.00847815	0.0232599	Q92797	SYMPK	5
991	-0.0311545	-0.0675678	-0.268893	0.0538321	0.10914	0.0232599	P53701	HCCS	5
992	-0.136917	-0.0322125	0.626952	-0.212729	-0.189005	0.022045	Q9NR31	SAR1A	2
993	0.0189543	0.295614	0.368735	0.0198085	0.14803	0.022045	Q9BXS5	AP1M1	2
994	-0.0568771	0.0179503	0.364734	-0.0645837	-0.0593071	0.022045	Q8WYA6	CTNNB	3
995	-0.12887	0.0531944	0.2987	-0.128556	-0.121157	0.022045	O00151	PDLIM	6
996	0.17919	0.0218372	0.0501319	-0.0100072	0.086629	0.022045	Q9H5Q4	TFB2M	2
997	0.0547195	-0.0730848	-0.0289475	0.0649973	0.0528723	0.022045	Q8TAQ2	SMARC	7
998	0.00731963	-0.098879	-0.0608773	-0.00332802	0.0336177	0.022045	P42166	TMPO	7
999	0.0247367	-0.0779295	-0.105197	-0.0200842	0.0473971	0.022045	P11586	MTHFD	20
1000	0.0362323	-0.0525039	-0.116959	-0.00833448	0.0419012	0.022045	P78316	NOP14	5
1001	0.0547195	0.197645	-0.287661	0.0729198	0.0705243	0.022045	Q9NXW2	DNAJB	3
1002	0.00731963	-0.234485	-0.319494	0.0425798	-0.211802	0.022045	P09884	POLA1	2
1003	0.118297	0.0820242	-0.632154	0.192645	0.220366	0.022045	Q9Y5S2	CDC42	2
1004	-0.053827	0.126625	0.368291	-0.0133584	0.0252864	0.0208291	P43897	TSFM	6
1005	-0.0660663	-0.0504619	0.349519	0.0165259	-0.0726586	0.0208291	P37108	SRP14	5
1006	0.0116936	0.0436675	0.276158	-0.130374	-0.0563568	0.0208291	P51648	ALDH3	6
1007	0.0757607	0.113935	0.091066	0.0602227	0.0238932	0.0208291	Q8IZ83	ALDH1	4
1008	0.0175051	0.0134023	-0.103964	-0.00666373	0.0528723	0.0208291	P51659	HSD17	16
1009	0.0304959	0.00360797	-0.154106	0.0490204	0.00565763	0.0208291	O75477	ERLIN	3
1010	-0.0830666	0.0544599	-0.174015	-0.0251493	0.0812807	0.0208291	Q15758	SLC1A	5
1011	-0.0462298	-0.206931	-0.264066	-0.0593785	-0.166563	0.0208291	Q13596	SNX1	2
1012	0.0617674	-0.28161	-0.462229	0.188275	0.0705243	0.0208291	Q14C86	GAPVD	2
1013	-0.0924247	0.313166	0.385944	-0.174711	0.0473971	0.0196121	P00338	LDHA	13
1014	-0.268622	-0.123711	0.265707	-0.295985	-0.127336	0.0196121	P67775	PPP2C	2
1015	-0.0908608	0.116361	0.169607	0.0148818	0.00847815	0.0196121	O60869	EDF1	4
1016	-0.112911	-0.22294	0.142341	-0.0200842	-0.0622634	0.0196121	P21266	GSTM3	3
1017	-0.032655	0.0423924	0.0786359	0.00993824	0.0363842	0.0196121	Q15365	PCBP1	5
1018	-0.111325	-0.238353	-0.0295324	-0.0611115	-0.127336	0.0196121	Q8NBU5	ATAD1	4
1019	-0.032655	0.157575	-0.030703	-0.0507448	-0.0344198	0.0196121	P33991	MCM4	16
1020	-0.0296556	-0.637466	-0.230055	-0.023459	0.170869	0.0196121	Q12789	GTF3C	5
1021	-0.00440967	-0.226778	-0.262003	0.0312391	0.115695	0.0196121	P51151	RAB9A	3
1022	-0.0311545	-0.410993	-0.289761	-0.0100072	0.00283159	0.0196121	P43490	NAMPT	4
1023	0.0116936	-0.180638	-0.308805	0.127192	-0.071169	0.0196121	Q7Z434	MAVS	4
1024	0.0160544	-0.128729	-0.31735	0.0458037	0.0487679	0.0196121	O00469	PLOD2	6
1025	-0.00440967	0.132629	0.31768	-0.0593785	-0.0300722	0.0183942	P60842	EIF4A	6
1026	0.0645769	0.249948	0.201858	0.0979836	0.0919575	0.0183942	P37198	NUP62	3
1027	0.0146023	0.0937661	0.126677	-0.0285359	-0.0771367	0.0183942	Q96AY3	FKBP1	14
1028	0.0189543	-0.0559137	0.118252	-0.12674	0.00141649	0.0183942	Q9HA47	UCK1	1
1029	-0.0462298	-0.179894	0.0165272	-0.0455892	0.0405239	0.0183942	O43617	TRAPP	2
1030	0.039092	0.0882161	0.38287	0.105728	-0.158632	0.0171751	P18669	PGAM1	5
1031	0.150388	0.577169	0.288881	0.16029	0.0336177	0.0171751	Q6P587	FAHD1	2
1032	-0.0401808	-0.108761	0.246992	-0.00666373	-0.0387806	0.0171751	P62258	YWHAE	11
1033	0.0348004	0.118783	0.243123	0.101086	0.0906272	0.0171751	P09669	COX6C	2
1034	-0.0206948	-0.194852	0.10339	-0.0785566	0.0946144	0.0171751	P19387	POLR2	2
1035	-0.0416907	-0.0208395	0.0813472	-0.0100072	-0.0142419	0.0171751	P07814	EPRS	35
1036	0.00439623	-0.0369217	0.0490242	-0.0285359	0.0238932	0.0171751	Q9Y265	RUVBL	8
1037	0.0218484	0.07954	-0.0537205	-0.0455892	0.0252864	0.0171751	P38606	ATP6V	10
1038	-0.133693	-0.385029	-0.0537205	0.121092	-0.090655	0.0171751	P62701	RPS4X	13
1039	0.0102371	0.0462141	-0.0953657	0.05223	0.105193	0.0171751	Q92947	GCDH	2
1040	0.0462164	-0.100991	-0.119447	-0.0336308	0.0919575	0.0171751	Q03701	CEBPZ	5
1041	-0.0706829	-0.327027	-0.154106	0.0570309	0.00706858	0.0171751	O75127	PTCD1	3
1042	0.137103	-0.0593316	-0.190927	0.163261	0.123522	0.0171751	Q15050	RRS1	4
1043	0.0617674	-0.0255116	-0.333871	0.11343	-0.071169	0.0171751	Q14676	MDC1	2
1044	-0.0676035	0.342989	0.435526	0.102635	-0.0519426	0.0159551	Q9BTT0	ANP32	3
1045	-0.0492639	0.0689342	0.297302	-0.0698077	-0.0286258	0.0159551	P38646	HSPA9	28
1046	0.347818	0.356903	0.259974	0.248277	0.322495	0.0159551	Q96T51	RUFY1	1
1047	0.173996	0.0340772	0.231941	0.0148818	0.00141649	0.0159551	Q5T9A4	ATAD3	2
1048	0.0743674	-0.0525039	0.205839	0.0230836	0.0211027	0.0159551	Q9Y320	TMX2	3
1049	-0.0492639	0.0198951	0.150627	-0.0785566	-0.0242956	0.0159551	P29144	TPP2	14
1050	0.112878	0.254911	0.112962	0.011588	0.0946144	0.0159551	P18858	LIG1	1
1051	0.247541	0.373222	-0.0359822	0.102635	0.205695	0.0159551	Q9BRR6	ADPGK	1
1052	0.0603606	-0.02284	-0.078321	-0.00666373	0.0183068	0.0159551	Q969N2	PIGT	4
1053	0.0204021	-0.0115403	-0.0843853	-0.0855942	0.0377654	0.0159551	Q16513	PKN2	6
1054	-0.237144	-0.0175115	0.3186	-0.195497	-0.0921649	0.014734	Q8WWC4	C2orf	3
1055	-0.0266625	-0.248461	0.283711	0.0554324	-0.0228551	0.014734	P61313	RPL15	4
1056	-0.0553512	-0.0689451	0.144936	-0.169094	-0.118078	0.014734	Q13283	G3BP1	5
1057	-0.0132696	0.132629	0.126677	-0.0116818	0.0294581	0.014734	P51858	HDGF	6
1058	-0.136917	-0.117997	0.0479157	0.205675	0.0583267	0.014734	P17813	ENG	1
1059	-0.0162351	-0.146794	-0.0383347	0.146841	0.0042453	0.014734	Q9BWF3	RBM4	6
1060	0.041946	0.0244227	-0.303843	0.118032	0.0419012	0.014734	Q9H936	SLC25	2
1061	0.0617674	-0.233712	-0.471736	0.0409651	-0.027181	0.014734	Q8WXX5	DNAJC	3
1062	-0.0861792	0.0683079	0.418901	-0.0524674	-0.0548839	0.0135119	O75874	IDH1	10
1063	0.0232933	0.0315089	0.262843	-0.0541921	-0.11654	0.0135119	Q15773	MLF2	1
1064	-0.0614644	0.0462141	0.0534497	-0.0217706	-0.0387806	0.0135119	Q9H2U1	DHX36	1
1065	0.0146023	-0.128729	-0.00574322	-0.0302322	0.0294581	0.0135119	Q15393	SF3B3	21
1066	0.137103	0.363555	-0.320925	-0.0421624	0.16203	0.0135119	O43815	STRN	1
1067	0.0447943	0.0263588	0.459484	0.0570309	-0.00995456	0.0122888	Q9Y399	MRPS2	3
1068	-0.0206948	0.0147032	0.311227	-0.148683	-0.0315199	0.0122888	O96019	ACTL6	3
1069	-0.0477461	0.105413	0.304745	-0.0698077	-0.0171073	0.0122888	P00966	ASS1	13
1070	-0.00440967	-0.078623	0.262366	-0.0167174	0.0678226	0.0122888	Q70UQ0	IKBIP	2
1071	0.0701796	0.07954	0.234379	-0.0611115	-0.0771367	0.0122888	Q9Y2B0	CNPY2	4
1072	-0.034157	0.0404778	0.189346	-0.1195	-0.0622634	0.0122888	Q15008	PSMD6	3
1073	-0.0147516	0.155808	0.117724	0.0344884	0.0252864	0.0122888	P05455	SSB	14
1074	-0.0799607	-0.0396196	0.0748315	-0.0133584	-0.0329691	0.0122888	P30042	C21or	6
1075	0.0490564	0.0764288	0.0611617	-0.00166305	-0.0257376	0.0122888	P48637	GSS	8
1076	-0.0737689	-0.181383	0.0423605	0.0839388	0.0112932	0.0122888	P62910	RPL32	4
1077	-0.0492639	-0.135206	0.00114591	-0.105126	-0.168155	0.0122888	P51665	PSMD7	5
1078	-0.0177201	-0.00823364	-0.00804693	-0.0698077	-0.00567991	0.0122888	P23526	AHCY	13
1079	-0.0117892	-0.0531852	-0.0231113	-0.10334	-0.0300722	0.0122888	P48147	PREP	4
1080	0.0175051	0.224315	-0.0236939	-0.0167174	0.0155054	0.0122888	Q14157	UBAP2	8
1081	-0.0861792	-0.107345	-0.0277784	-0.0183998	-0.00567991	0.0122888	O60341	KDM1A	2
1082	0.0014669	-0.00823364	-0.0324606	0.011588	-0.0113823	0.0122888	P27816	MAP4	32
1083	0.00439623	0.00360797	-0.0965909	0.111893	0.0852938	0.0122888	P37235	HPCAL	3
1084	-0.0492639	0.0205427	-0.153469	0.00332036	0.0432771	0.0122888	O94826	TOMM7	13
1085	-0.0206948	-0.0834864	-0.159218	-0.0473057	-0.0300722	0.0122888	O75436	VPS26	4
1086	-0.00146839	-0.036248	-0.168851	-0.0285359	0.0405239	0.0122888	P26196	DDX6	2
1087	0.134432	-0.000328445	-0.179846	0.277368	0.111766	0.0122888	Q8IZL8	PELP1	4
1088	0.0304959	0.0134023	-0.529305	0.0181681	0.0487679	0.0122888	Q9UKK9	NUDT5	5
1089	0.160928	0.42844	0.26666	-0.176589	-0.0128114	0.0110646	P68400	CSNK2	3
1090	0.033367	0.0295798	-0.00172057	-0.0268416	-0.0329691	0.0110646	Q9NSE4	IARS2	11
1091	0.0160544	-0.113016	-0.174015	0.0729198	0.0515054	0.0110646	O00571	DDX3X	18
1092	0.0799323	0.228245	0.126152	-0.0285359	0.00988635	0.00983939	P08581	MET	3
1093	0.0813202	-0.115149	0.106588	0.00663309	-0.071169	0.00983939	P61019	RAB2A	6
1094	-0.034157	-0.0108784	0.0937541	-0.170964	-0.0593071	0.00983939	P07099	EPHX1	10
1095	0.0102371	0.139801	0.0926795	0.0279824	0.0211027	0.00983939	P46782	RPS5	8
1096	-0.0447152	-0.164353	0.0423605	-0.0251493	0.0322325	0.00983939	Q9P0M9	MRPL2	3
1097	0	0.0347185	0.0022909	0.0713388	0.0515054	0.00983939	P84095	RHOG	1
1098	0.0175051	-0.0275186	-0.0531257	0.0409651	0.0583267	0.00983939	P33176	KIF5B	18
1099	0.0362323	-0.0814001	-0.0614753	0.121092	0.0732209	0.00983939	O95470	SGPL1	3
1100	-0.00883285	-0.176921	-0.152194	-0.0768026	-0.0387806	0.00983939	O14975	SLC27	3
1101	-0.00588256	-0.394495	-0.318779	0.118032	-0.102779	0.00983939	Q8IWS0	PHF6	2
1102	0.0827067	0.212459	-0.389848	0.0570309	0.160763	0.00983939	Q9UNE7	STUB1	4
1103	0.0909981	-0.0974729	-0.435627	0.320598	0.114387	0.00983939	Q8N4T8	CBR4	2
1104	-0.0784102	-0.0463865	0.330044	-0.108706	-0.125789	0.00861313	Q15165	PON2	5
1105	-0.0753143	0.104192	0.199364	-0.134017	-0.071169	0.00861313	Q13838	DDX39	3
1106	0.0189543	0.13143	0.0802633	-0.0183998	0.0183068	0.00861313	Q96I24	FUBP3	5
1107	0.0319322	-0.0443531	0.0379009	-0.00499491	-0.149172	0.00861313	Q4G0J3	LARP7	3
1108	-0.138531	0.241084	-0.0513427	0.0760767	0.140335	0.00861313	Q9NVA1	UQCC1	1
1109	0.172695	0.276762	-0.113854	0.0744991	0.192114	0.00861313	Q9NX18	SDHAF	2
1110	-0.0221844	0.127227	-0.151557	0.0230836	0.0141027	0.00861313	Q14318	FKBP8	6
1111	0.0261787	0.181519	0.537377	-0.0183998	0.0812807	0.00738583	P63244	RACK1	11
1112	-0.161328	-0.438322	0.150627	0.0855061	0.0126986	0.00738583	P61254	RPL26	2
1113	-0.0416907	0.139204	0.111901	-0.15978	-0.0373255	0.00738583	P40925	MDH1	12
1114	-0.0462298	0.0160029	0.101254	-0.0524674	-0.0286258	0.00738583	P04843	RPN1	21
1115	0.0290583	0.236074	0.0311854	0.0377304	0.0839573	0.00738583	Q7Z5L9	IRF2B	6
1116	-0.00293828	-0.101695	-0.0289475	-0.0116818	-0.00567991	0.00738583	P82675	MRPS5	5
1117	-0.0507833	-0.03827	-0.0471911	0.238449	-0.08764	0.00738583	Q15714	TSC22	2
1118	-0.0462298	-0.378183	-0.584963	0.284208	0.102556	0.00738583	P62266	RPS23	4
1119	-0.0477461	0.0289361	0.303353	-0.00332802	-0.0300722	0.00615748	Q9H845	ACAD9	9
1120	0.0362323	0.25766	0.167567	0.0181681	0.0446518	0.00615748	Q16181	SEPT7	6
1121	0.0575428	0.0114487	0.0473612	-0.00332802	0.00565763	0.00615748	P06493	CDK1	3
1122	-0.0251682	0.00688013	0.0125552	-0.0455892	0.00847815	0.00615748	O75608	LYPLA	3
1123	0.237617	-0.0946647	0.0108495	0.118032	0.219149	0.00615748	Q9NZM5	GLTSC	1
1124	0.0757607	0.0569877	-0.175956	0.0964298	0.0280689	0.00615748	P78330	PSPH	2
1125	0.0799323	-0.0241752	-0.19617	0.0296117	0.0183068	0.00615748	Q16740	CLPP	5
1126	0.261076	0.244969	0.272366	-0.0541921	0.00141649	0.00492808	Q5UIP0	RIF1	2
1127	0.0362323	0.123011	0.171135	-0.148683	-0.147601	0.00492808	P22570	FDXR	3
1128	-0.10342	0.133827	0.141822	-0.00666373	-0.0548839	0.00492808	P68402	PAFAH	1
1129	-0.0447152	0.0739349	0.136617	-0.0891259	-0.0504742	0.00492808	P49588	AARS	20
1130	-0.0296556	-0.212248	0.0390171	0.0964298	-0.0156739	0.00492808	P62753	RPS6	7
1131	0.0146023	0.114542	0.0204883	-0.00499491	0	0.00492808	P05023	ATP1A	30
1132	0.0319322	0.0739349	-0.114475	0.110354	0.0999135	0.00492808	Q9P2N5	RBM27	4
1133	-0.0908608	-0.0069131	-0.328823	0.114966	0.0169068	0.00492808	Q9NP92	MRPS3	2
1134	0.0757607	-1.09116	-0.383852	-0.040452	-0.220032	0.00492808	Q9UK22	FBXO2	1
1135	-0.0236755	-0.390184	-0.441842	0.0296117	0.00988635	0.00492808	O15031	PLXNB	5
1136	-0.0553512	0.0160029	0.130871	-0.124927	-0.0593071	0.00369764	P13797	PLS3	11
1137	-0.053827	-0.341103	0.114551	-0.0733009	-0.0128114	0.00369764	Q9Y277	VDAC3	4
1138	0.114235	0.165796	0.111901	-0.0593785	-0.0652259	0.00369764	P04632	CAPNS	3
1139	0.0433709	-0.219877	0.0244386	0.0148818	0.117003	0.00369764	O15260	SURF4	2
1140	-0.112911	0.0147032	-0.0184594	-0.0150369	-0.0446156	0.00369764	Q68D10	SPTY2	1
1141	0.0102371	0.143968	0.369622	-0.114093	-0.0563568	0.00246615	P31930	UQCRC	6
1142	-0.0722251	0.0114487	0.219688	-0.0768026	-0.0446156	0.00246615	O00299	CLIC1	5
1143	-0.0614644	0.0289361	0.10339	-0.0490242	0.0042453	0.00246615	P14625	HSP90	33
1144	0.0087791	0.0569877	0.0473612	-0.0611115	-0.0637439	0.00246615	P43246	MSH2	6
1145	-0.169558	-0.13665	0.0367838	-0.0698077	-0.00852827	0.00246615	Q96G23	CERS2	1
1146	-0.0599336	-0.191848	0.0261283	0.0441926	-0.0563568	0.00246615	Q9NSI2	FAM20	4
1147	-0.032655	-0.0800108	0.0255653	-0.0680643	-0.046078	0.00246615	A6NHL2	TUBAL	1
1148	0.00731963	0.0430301	-0.0632708	0.122619	0.0678226	0.00246615	O14776	TCERG	10
1149	-0.0599336	-0.0765437	-0.140774	0.05223	-0.0504742	0.00246615	P29692	EEF1D	9
1150	0.0771526	-0.153354	-0.141406	0.061816	0.0528723	0.00246615	Q96FQ6	S100A	3
1151	-0.0691424	-0.26731	-0.173368	0.00166113	-0.0741498	0.00246615	Q06265	EXOSC	2
1152	0.0923754	-0.433879	-0.183747	0.285573	0.00565763	0.00246615	Q9GZR7	DDX24	4
1153	-0.0477461	-0.0201733	-0.189619	-0.0750507	-0.0936764	0.00246615	Q8IYB8	SUPV3	5
1154	-0.0568771	0.0295798	0.223129	-0.106915	-0.0563568	0.0012336	P28072	PSMB6	3
1155	-0.0722251	0.0462141	0.204348	-0.0733009	-0.0142419	0.0012336	P11413	G6PD	13
1156	-0.0722251	0.0726864	0.169097	-0.0820711	0	0.0012336	Q9Y2Z4	YARS2	4
1157	0.00439623	-0.0275186	0.11878	-0.0100072	0.062404	0.0012336	Q14166	TTLL1	6
1158	-0.156413	0.0360003	-0.00229455	-0.0490242	-0.0681944	0.0012336	Q9Y512	SAMM5	4
1159	0.00585867	-0.0655043	-0.0295324	0.0792267	0.056965	0.0012336	Q13435	SF3B2	16
1160	-0.00146839	-0.0559137	-0.0698736	-0.00833448	0.0266783	0.0012336	Q6P2Q9	PRPF8	24
1161	0.0433709	0.0321514	-0.0868182	-0.0628466	0.0596871	0.0012336	Q8IWX8	CHERP	3
1162	-0.108158	0.191906	0.587826	-0.114093	-0.027181	0	Q15041	ARL6I	2
1163	-0.0568771	0.148123	0.236327	0.0181681	-0.0431546	0	P20645	M6PR	2
1164	0.0204021	0.115755	0.196866	0.0649973	0.0446518	0	Q9Y3A6	TMED5	4
1165	0.0160544	-0.0423225	-0.0248597	-0.0455892	0.0141027	0	Q7Z6Z7	HUWE1	18
1166	-0.034157	0.0620299	-0.037158	0.0760767	0.00141649	0	O14745	SLC9A	8
1167	-0.00440967	0.144562	-0.0401017	-0.00166305	-0.021416	0	P24752	ACAT1	13
1168	-0.0523044	0.0257137	-0.112614	-0.0183998	-0.0861348	0	P62166	NCS1	2
1169	0.163551	-0.0531852	-0.147108	0.0649973	0.0919575	0	Q53GQ0	HSD17	1
1170	0.0729729	-0.0682563	-0.193546	-0.106915	-0.171343	0	Q6UW68	TMEM2	3
1171	-0.0386725	-0.142438	-0.262003	-0.0962153	0.0280689	0	O00400	SLC33	1
1172	0.143761	-0.0904627	-0.273735	0.0441926	-0.0257376	0	Q9NUQ2	AGPAT	1
1173	-0.00883285	0.0919184	0.249405	-0.0750507	0.0169068	-0.00123466	O00148	DDX39	2
1174	-0.0401808	0.0601411	0.167567	-0.0855942	-0.0490073	-0.00123466	Q7KZF4	SND1	26
1175	0.0304959	0.139204	0.116667	-0.0944397	-0.027181	-0.00123466	P62333	PSMC6	7
1176	-0.0132696	-0.02284	0.103923	-0.0268416	-0.0741498	-0.00123466	P32004	L1CAM	17
1177	0.0304959	0.0121002	0.0367838	-0.023459	0.0169068	-0.00123466	O15144	ARPC2	7
1178	-0.0432022	-0.0349016	-0.0266102	-0.0593785	0.00988635	-0.00123466	Q99832	CCT7	16
1179	-0.0251682	0.0937661	-0.0353947	-0.0645837	-0.0113823	-0.00123466	P50454	SERPI	13
1180	0.0175051	-0.0932627	-0.0561021	0.124145	0.056965	-0.00123466	Q96PK6	RBM14	8
1181	0.0160544	-0.0737759	-0.109519	0.110354	0.0985906	-0.00123466	P36957	DLST	8
1182	-0.00588256	-0.302519	-0.111375	0.137806	0.0350016	-0.00123466	P38159	RBMX	9
1183	0.0116936	-0.0135279	-0.194858	0.0634075	0.0419012	-0.00123466	Q96ST2	IWS1	6
1184	-0.0846221	-0.03827	0.2108	0.0538321	0.062404	-0.00247037	P11441	UBL4A	1
1185	-0.0447152	0.0353596	0.144417	-0.023459	-0.0329691	-0.00247037	Q6FI81	CIAPI	6
1186	-0.0599336	0.0758057	0.137139	-0.0803128	-0.0257376	-0.00247037	Q13445	TMED1	2
1187	0.110161	0.0308662	0.0942911	0.0230836	0.0252864	-0.00247037	O75718	CRTAP	4
1188	-0.0356606	0.0417545	0.0578616	-0.00499491	0.00988635	-0.00247037	Q16576	RBBP7	3
1189	0.0348004	0.027648	0.018792	-0.0100072	-0.0387806	-0.00247037	O94874	UFL1	9
1190	0.0896195	0.0493912	-0.0207835	0.0586277	0.0542378	-0.00247037	A0AVT1	UBA6	4
1191	0.0757607	0.0525612	-0.0807436	-0.0100072	0.0169068	-0.00247037	Q7KZN9	COX15	2
1192	0.00585867	-0.200879	-0.0892551	0.0247184	-0.027181	-0.00247037	Q16629	SRSF7	5
1193	-0.108158	0.135023	0.500982	-0.146841	-0.124243	-0.00370714	P07954	FH	12
1194	-0.143386	-0.0477437	0.161942	-0.124927	-0.102779	-0.00370714	P50991	CCT4	17
1195	0.0362323	-0.0135279	0.0980446	0.0792267	-0.0358719	-0.00370714	Q9Y2Q9	MRPS2	3
1196	0.0218484	-0.00823364	0.0682861	-0.112295	0.0197054	-0.00370714	O94992	HEXIM	2
1197	0.00585867	0.104192	0.02894	-0.0183998	0.0280689	-0.00370714	P11498	PC	21
1198	-0.0584046	-0.0730848	0.00686182	-0.0645837	-0.0373255	-0.00370714	Q9P2R7	SUCLA	6
1199	-0.00588256	0.0882161	-0.103348	0.00497768	0.0405239	-0.00370714	Q8IX12	CCAR1	6
1200	-0.0147516	0.0550923	-0.225357	-0.0421624	0	-0.00370714	O15126	SCAMP	3
1201	0.0715769	-0.0946647	-0.386098	0.289658	0.101235	-0.00370714	Q9GZS1	POLR1	2
1202	-0.0296556	-0.0737759	0.294033	-0.0167174	-0.00283716	-0.00494497	Q9UN86	G3BP2	3
1203	-0.0939903	0.0411163	0.234379	-0.13767	-0.105825	-0.00494497	P07900	HSP90	16
1204	-0.0447152	-0.00361702	0.226072	-0.040452	-0.0373255	-0.00494497	P49915	GMPS	12
1205	-0.0296556	-0.0457083	0.0628089	-0.00666373	-0.0344198	-0.00494497	P11177	PDHB	9
1206	-0.0753143	-0.224474	-0.0242767	0.00166113	-0.0329691	-0.00494497	O43390	HNRNP	9
1207	-0.00440967	0.00295265	-0.059682	0.0948743	0.0946144	-0.00494497	P61026	RAB10	4
1208	-0.0645307	-0.0122025	-0.0910856	-0.124927	-0.00710339	-0.00494497	P28331	NDUFS	4
1209	-0.00735695	-0.0925622	-0.132583	-0.0302322	0.0112932	-0.00494497	O15371	EIF3D	3
1210	-0.0477461	0.0557244	-0.449649	-0.0268416	-0.0142419	-0.00494497	Q99797	MIPEP	2
1211	-0.219948	-0.153354	-0.530133	-0.0473057	-0.0446156	-0.00494497	Q13617	CUL2	3
1212	-0.0462298	0.059511	0.284652	-0.170964	-0.071169	-0.00618387	P50395	GDI2	7
1213	0.0447943	0.0327936	0.265707	-0.105126	-0.107351	-0.00618387	P23528	CFL1	7
1214	-0.0507833	0.0525612	0.236327	-0.0593785	-0.0726586	-0.00618387	P15170	GSPT1	8
1215	-0.0691424	-0.0593316	0.140263	-0.101555	-0.08764	-0.00618387	Q99623	PHB2	15
1216	0.0146023	0.0832647	0.0991153	0.0296117	-0.046078	-0.00618387	O95777	LSM8	2
1217	-0.0206948	0.00753367	0.0921418	-0.13767	-0.107351	-0.00618387	P22695	UQCRC	12
1218	-0.0986973	-0.156279	0.0595126	-0.087359	-0.0416951	-0.00618387	Q15436	SEC23	6
1219	0.033367	-0.0552311	0.0272536	-0.0251493	0.0446518	-0.00618387	Q96ST3	SIN3A	3
1220	-0.0447152	0.0134023	0.0165272	0.00993824	0.0556021	-0.00618387	P06756	ITGAV	7
1221	-0.0768615	-0.0703236	0.0136912	0.00993824	0.0799405	-0.00618387	Q9H2G2	SLK	4
1222	-0.0492639	0.0321514	-0.0561021	0.00993824	0.0583267	-0.00618387	P52788	SMS	2
1223	-0.0221844	-0.104517	-0.0941415	0.0649973	-0.0329691	-0.00618387	Q13084	MRPL2	2
1224	0.122347	0.112113	-0.262691	0.0506261	0.095941	-0.00618387	O60610	DIAPH	4
1225	-0.0846221	-0.270476	0.336414	-0.148683	-0.322637	-0.00742383	P84098	RPL19	2
1226	-0.00883285	0.114542	0.0802633	-0.0768026	-0.108879	-0.00742383	P30041	PRDX6	8
1227	0.067381	0.0327936	0.0490242	-0.106915	-0.00852827	-0.00742383	Q9NPL8	TIMMD	4
1228	-0.0117892	0.0257137	0.0204883	-0.087359	-0.0667093	-0.00742383	P41250	GARS	8
1229	-0.0629967	0.0614005	-0.0330469	-0.0524674	-0.0490073	-0.00742383	P13804	ETFA	6
1230	-0.214829	-0.163617	-0.037158	-0.106915	-0.139773	-0.00742383	Q9UNQ2	DIMT1	2
1231	0.167477	-0.0772364	-0.100273	-0.0251493	-0.0171073	-0.00742383	Q8TCG1	KIAA1	1
1232	0.0319322	-0.129447	-0.145205	0.0344884	0.0266783	-0.00742383	P82933	MRPS9	5
1233	0.15303	0.0443046	-0.168851	-0.0473057	-0.0431546	-0.00742383	Q9Y6N5	SQRDL	3
1234	-0.0206948	-0.145341	-0.308805	-0.0353331	0.0542378	-0.00742383	P35659	DEK	6
1235	-0.0371658	0.257111	0.694032	-0.0944397	-0.0490073	-0.00866486	Q15366	PCBP2	2
1236	-0.114499	0.112721	0.331867	-0.237989	-0.0936764	-0.00866486	Q8TDB8	SLC2A	1
1237	0.0362323	0.152266	0.0731979	0.0263513	0.0556021	-0.00866486	Q9NVH1	DNAJC	4
1238	0.0014669	0.070186	0.0418038	0.0181681	0.0280689	-0.00866486	P20042	EIF2S	6
1239	0.0743674	0.182676	-0.00920016	0.0377304	0.0718732	-0.00866486	P49069	CAMLG	1
1240	0.0204021	0.0385606	-0.103348	0.0148818	-0.0801299	-0.00866486	O00264	PGRMC	4
1241	-0.0117892	-0.104517	-0.128817	-0.0150369	0.0169068	-0.00866486	O95071	UBR5	6
1242	-0.0477461	0.264785	0.3163	-0.130374	-0.0622634	-0.00990696	P34897	SHMT2	16
1243	-0.0753143	0.0974543	0.307064	-0.0507448	-0.0228551	-0.00990696	P30419	NMT1	5
1244	-0.0523044	-0.021506	0.287943	-0.0593785	-0.0593071	-0.00990696	Q9P2J5	LARS	13
1245	-0.0103103	0.0462141	0.208322	-0.0559188	-0.0801299	-0.00990696	P04040	CAT	13
1246	-0.0296556	-0.332806	0.171135	-0.243882	-0.298035	-0.00990696	Q9NPD3	EXOSC	3
1247	0.067381	0.0695603	0.167567	0.154328	0.114387	-0.00990696	Q9Y6G9	DYNC1	2
1248	-0.140148	0.00491772	0.152175	0.158802	-0.190622	-0.00990696	Q92615	LARP4	1
1249	0.0204021	0.154628	0.0136912	-0.0524674	-0.0286258	-0.00990696	O94888	UBXN7	4
1250	0.0014669	-0.0737759	-0.00516787	-0.090895	-0.182558	-0.00990696	P52565	ARHGD	2
1251	-0.0416907	-0.124427	-0.00747065	0.0995357	0.0183068	-0.00990696	Q5JTH9	RRP12	12
1252	-0.0147516	0.0173014	-0.0260265	-0.0285359	0.00988635	-0.00990696	P46459	NSF	10
1253	0.142432	0.0263588	-0.0759024	0.0263513	0.158225	-0.00990696	O15511	ARPC5	2
1254	-0.151514	-0.251586	-0.218672	-0.0319305	-0.136653	-0.00990696	O60271	SPAG9	6
1255	0.0799323	0.0500258	-0.450432	-0.0217706	0.0432771	-0.00990696	Q8TEX9	IPO4	1
1256	0.243828	-0.00889437	-0.678187	0.0586277	0.117003	-0.00990696	Q9HDC5	JPH1	2
1257	0	0.111506	0.399043	-0.180351	-0.139773	-0.0111501	P51812	RPS6K	2
1258	0.0631729	0.0992948	0.180775	0.0538321	0.0718732	-0.0111501	Q8N766	EMC1	4
1259	-0.00588256	0.109072	0.127726	-0.165361	-0.113471	-0.0111501	P36871	PGM1	19
1260	0.0757607	0.186144	0.102856	0.0441926	0.126121	-0.0111501	P18859	ATP5J	2
1261	-0.174519	-0.480771	0.10072	-0.0387437	-0.206887	-0.0111501	P62244	RPS15	6
1262	-0.00735695	0.152266	0.0764632	-0.0559188	-0.0286258	-0.0111501	Q13492	PICAL	4
1263	-0.0492639	-0.0195073	0.00114591	-0.0891259	-0.08764	-0.0111501	O15533	TAPBP	3
1264	0	-0.0429991	-0.0795318	-0.0251493	-0.0667093	-0.0111501	Q10567	AP1B1	2
1265	-0.0492639	0.0327936	-0.115095	-0.0838316	-0.0185421	-0.0111501	Q99436	PSMB7	5
1266	0.0882396	0.110898	-0.16178	0.0634075	0.056965	-0.0111501	Q9HCC0	MCCC2	6
1267	-0.225086	-0.668449	-0.323792	0.114966	0.0812807	-0.0111501	O15226	NKRF	3
1268	0.0923754	0.0538273	-0.59013	-0.114093	-0.111939	-0.0111501	P50897	PPT1	2
1269	0.0785431	0.36916	0.527469	0.00166113	0.00988635	-0.0123944	P68104	EEF1A	9
1270	-0.176176	0.0263588	0.324105	-0.195497	-0.111939	-0.0123944	Q15084	PDIA6	9
1271	-0.0236755	0.0676813	0.14649	0.0247184	-0.00710339	-0.0123944	Q8TC12	RDH11	2
1272	0.135768	0.175134	0.0889119	0.0506261	0.120918	-0.0123944	Q969G3	SMARC	3
1273	-0.0281583	0.098068	0.0556573	0.152834	0.00988635	-0.0123944	P51991	HNRNP	2
1274	-0.0177201	0.108463	0.0401324	0.0344884	0.128716	-0.0123944	P08243	ASNS	2
1275	-0.0784102	0.00688013	0.0261283	-0.0387437	-0.131987	-0.0123944	Q96DV4	MRPL3	4
1276	-0.101844	-0.36121	-0.157299	-0.0979931	-0.0329691	-0.0123944	P21127	CDK11	3
1277	0.0433709	0.241084	0.2108	-0.0133584	0.0155054	-0.0136397	O75352	MPDU1	1
1278	-0.0192067	0.114542	0.0589625	-0.10334	0.0224986	-0.0136397	P08195	SLC3A	20
1279	0.0146023	0.0992948	0.034547	0.0870717	0.0112932	-0.0136397	Q9H7Z7	PTGES	4
1280	0.11152	0.060771	-0.00689461	0.19119	-0.141335	-0.0136397	O00267	SUPT5	4
1281	-0.0753143	-0.0518229	-0.127564	0	-0.108879	-0.0136397	Q9UI14	RABAC	1
1282	-0.0311545	-0.223707	-0.208701	-0.0507448	-0.0329691	-0.0136397	Q04721	NOTCH	4
1283	-0.0492639	0.0250683	-0.277204	-0.0926662	-0.046078	-0.0136397	O95340	PAPSS	5
1284	-0.0753143	0.022484	0.0899894	-0.156072	-0.0637439	-0.0148861	P53396	ACLY	28
1285	0.00731963	-0.0161824	0.0737426	-0.0285359	-0.00425783	-0.0148861	Q9Y4W6	AFG3L	13
1286	-0.0311545	0.277846	-0.000573294	0	0.0377654	-0.0148861	P09001	MRPL3	2
1287	-0.0147516	-0.0862729	-0.0401017	0.00663309	0.0294581	-0.0148861	P53618	COPB1	7
1288	-0.0462298	-0.0841825	-0.0525311	-0.0150369	-0.0344198	-0.0148861	Q8N983	MRPL4	2
1289	-0.0416907	-0.3082	-0.0825633	0.136294	0.0322325	-0.0148861	Q9H4A3	WNK1	7
1290	-0.0737689	0.580687	1.45907	0.0165259	-0.141335	-0.0161335	Q8NHH9	ATL2	2
1291	-0.0768615	-0.0737759	0.402083	-0.146841	-0.130435	-0.0161335	O75821	EIF3G	6
1292	-0.0386725	0.0770515	0.233404	-0.132195	-0.104301	-0.0161335	P42126	ECI1	7
1293	0.041946	0.173387	0.145972	0.0165259	0.0266783	-0.0161335	Q00341	HDLBP	16
1294	-0.0192067	-0.0389446	0.112962	-0.0820711	-0.0286258	-0.0161335	P20020	ATP2B	4
1295	0.0131487	0.00229702	0.072653	0.0681715	-0.174538	-0.0161335	O43676	NDUFB	2
1296	0.0575428	0.0347185	0.071017	0.0570309	0.0556021	-0.0161335	O00165	HAX1	3
1297	-0.00293828	0.0121002	0.0153935	-0.0628466	0.00988635	-0.0161335	P35658	NUP21	5
1298	-0.0815128	-0.207689	0.0136912	-0.00166305	-0.00710339	-0.0161335	P07741	APRT	4
1299	-0.0553512	-0.036248	-0.01904	-0.128556	-0.00710339	-0.0161335	Q6UB35	MTHFD	9
1300	0.0131487	0.00295265	-0.191581	-0.0370374	-0.0156739	-0.0161335	P20073	ANXA7	4
1301	-0.0371658	-0.101695	0.126677	0.0393487	-0.0128114	-0.0173821	Q9P287	BCCIP	2
1302	-0.0371658	0.00688013	0.042917	-0.0768026	-0.0344198	-0.0173821	Q04917	YWHAH	4
1303	0.0978714	0.116361	-0.147108	0.0344884	0.00988635	-0.0173821	Q9UNF1	MAGED	7
1304	0.0102371	0.0664274	-0.245601	0.0634075	0.0919575	-0.0173821	Q9UKX7	NUP50	8
1305	0.13977	-0.28721	-0.331705	0.0148818	-0.0257376	-0.0173821	Q96FJ2	DYNLL	2
1306	-0.199581	-0.107345	-0.565322	0.0312391	-0.00710339	-0.0173821	O00625	PIR	3
1307	-0.0955576	0.203931	0.392945	-0.23603	-0.0771367	-0.0186317	P07195	LDHB	12
1308	-0.0103103	0.176297	0.260931	0.104182	-0.0113823	-0.0186317	Q7Z4V5	HDGFR	2
1309	-0.0568771	0.101745	0.249405	-0.0302322	-0.108879	-0.0186317	P12268	IMPDH	9
1310	-0.10027	0.0347185	0.20385	-0.114093	-0.0228551	-0.0186317	P49368	CCT3	23
1311	-0.0281583	-0.245344	0.0484701	0.0855061	0.0972664	-0.0186317	Q9BV20	MRI1	3
1312	-0.034157	-0.0967703	0.0221826	0.0570309	0.0705243	-0.0186317	Q01844	EWSR1	4
1313	-0.0162351	0.0121002	-0.0620736	-0.0183998	-0.0113823	-0.0186317	P50990	CCT8	29
1314	-0.00146839	-0.0710134	-0.0807436	0.0296117	-0.00425783	-0.0186317	P49790	NUP15	10
1315	0.0218484	0.0250683	-0.114475	0.0886356	0.0839573	-0.0186317	Q13409	DYNC1	6
1316	0.0827067	0.0270035	-0.151557	-0.0100072	0.00988635	-0.0186317	Q5RI15	COX20	1
1317	0.0087791	-0.237579	-0.290462	0.00663309	0.0197054	-0.0186317	Q99848	EBNA1	6
1318	0.13977	0.060771	-0.569569	0.121092	0.123522	-0.0186317	Q14139	UBE4A	1
1319	-0.10974	-0.0827906	0.299166	-0.0979931	-0.115005	-0.0198824	Q13618	CUL3	2
1320	-0.122465	-0.100991	0.176723	-0.0611115	-0.090655	-0.0198824	Q969X5	ERGIC	6
1321	0.125042	0.157575	0.0283781	0.124145	0.153136	-0.0198824	Q5SWX8	ODR4	1
1322	0.068781	0.118783	0.025002	-0.00833448	-0.021416	-0.0198824	O00429	DNM1L	10
1323	-0.00735695	0.0531944	0.0227469	0.00166113	-0.0128114	-0.0198824	Q8TCS8	PNPT1	18
1324	0.0146023	-0.02284	-0.103964	0.061816	0.0664699	-0.0198824	O95218	ZRANB	6
1325	-0.10027	-0.0108784	-0.330263	0.207116	0.0799405	-0.0198824	Q9BXB5	OSBPL	1
1326	-0.112911	-0.0349016	0.587826	-0.263699	-0.128884	-0.0211342	Q92905	COPS5	1
1327	0.0189543	0.0832647	0.140263	-0.0133584	0.00847815	-0.0211342	P26640	VARS	25
1328	0.114235	-0.0511422	0.0818889	0.021447	0.00706858	-0.0211342	Q15424	SAFB	4
1329	0.0547195	0.0651723	0.0165272	-0.0507448	0.0169068	-0.0211342	Q96PZ0	PUS7	3
1330	0.0362323	-0.03827	-0.0063188	-0.023459	0.00283159	-0.0211342	P50402	EMD P	5
1331	-0.00293828	-0.0128651	-0.00804693	0.0247184	0.0211027	-0.0211342	Q96ER9	CCDC5	5
1332	0.0290583	-0.154085	-0.323075	0.0586277	-0.0171073	-0.0211342	Q06787	FMR1	2
1333	-0.00735695	-0.313088	-0.341113	0.0554324	-0.179345	-0.0211342	O15258	RER1	1
1334	0	-0.0855757	-0.371935	-0.0302322	0.0197054	-0.0211342	Q9P0S9	TMEM1	1
1335	-0.0861792	-0.162881	0.102856	-0.0768026	0.056965	-0.0223871	Q969H8	MYDGF	3
1336	0.00293231	0.037281	-0.0424609	-0.0473057	-0.0446156	-0.0223871	P28066	PSMA5	4
1337	-0.0462298	0.0198951	-0.136358	0.021447	0.136472	-0.0223871	Q52LJ0	FAM98	1
1338	-0.0924247	0.0173014	0.25518	-0.199309	-0.102779	-0.0236411	P06744	GPI	14
1339	-0.0939903	-0.490889	0.15681	-0.0268416	-0.0951894	-0.0236411	P36578	RPL4	10
1340	-0.0401808	-0.0416463	0.0731979	0	-0.125789	-0.0236411	O76070	SNCG	6
1341	0.0589524	-0.173213	-0.0109317	-0.0217706	-0.147601	-0.0236411	Q02809	PLOD1	2
1342	-0.00588256	-0.186606	-0.0740911	0.0165259	-0.00283716	-0.0236411	P12270	TPR	48
1343	-0.0523044	-0.211487	-0.0856012	0.00828661	-0.0344198	-0.0236411	O00425	IGF2B	6
1344	0.041946	-0.125859	-0.3846	0.0807991	0.062404	-0.0236411	P61457	PCBD1	2
1345	0.119648	0.168136	0.276631	-0.0750507	-0.0185421	-0.0248961	P46063	RECQL	4
1346	-0.00883285	-0.0308698	0.259974	0.158802	-0.0696809	-0.0248961	P09651	HNRNP	10
1347	-0.0676035	-0.0195073	0.198366	-0.128556	-0.0726586	-0.0248961	P02786	TFRC	24
1348	0.155668	-0.091862	0.0748315	0.154328	0.221582	-0.0248961	Q14137	BOP1	2
1349	-0.0614644	0.0525612	0.0693791	-0.150526	-0.101258	-0.0248961	P35232	PHB	11
1350	0	-0.105224	0.0114183	0.0247184	-0.0504742	-0.0248961	Q9BUJ2	HNRNP	10
1351	-0.0132696	0.00032837	-0.0632708	-0.0183998	0.0266783	-0.0248961	Q8TB61	SLC35	5
1352	-0.0162351	-0.02284	-0.130699	0.00497768	-0.0446156	-0.0248961	P31937	HIBAD	4
1353	-0.0386725	0.151675	0.412025	-0.15978	-0.149172	-0.0261523	P12004	PCNA	10
1354	-0.124064	0.127227	0.299166	-0.105126	-0.0891467	-0.0261523	P00558	PGK1	16
1355	-0.0447152	0.125421	0.102856	-0.0663229	-0.0344198	-0.0261523	P54577	YARS	13
1356	0.0785431	0.146343	0.0791786	-0.0524674	0.0678226	-0.0261523	Q7L5N1	COPS6	2
1357	-0.0660663	-0.021506	0.0677393	-0.0541921	0	-0.0261523	P62195	PSMC5	9
1358	-0.0103103	0.00491772	0.023311	-0.0285359	-0.0128114	-0.0261523	Q14247	CTTN	12
1359	-0.0416907	-0.0641303	0.00514942	-0.0490242	0.00706858	-0.0261523	O14980	XPO1	17
1360	-0.0162351	-0.0758512	-0.0231113	-0.0438748	0	-0.0261523	P62314	SNRPD	3
1361	0.0290583	-0.0175115	-0.049562	0.05223	0.0556021	-0.0261523	P35606	COPB2	5
1362	-0.0660663	-0.166563	-0.220006	0.0263513	-0.0171073	-0.0261523	Q9Y6C9	MTCH2	3
1363	-0.0645307	0.098068	0.881175	-0.0387437	-0.0534125	-0.0274095	P31946	YWHAB	4
1364	0.0247367	0.318443	0.713738	-0.388686	0.00141649	-0.0274095	P56134	ATP5J	1
1365	0.0362323	0.497062	0.672616	-0.157925	-0.0548839	-0.0274095	Q9Y5U9	IER3I	1
1366	-0.0192067	0.0353596	0.260931	-0.040452	-0.0726586	-0.0274095	Q14118	DAG1	4
1367	-0.0236755	0.0237768	0.163478	-0.0319305	-0.0504742	-0.0274095	Q04760	GLO1	5
1368	-0.0266625	0.00622629	0.147008	-0.0576477	-0.0771367	-0.0274095	Q9NR45	NANS	5
1369	0.0462164	0.1212	0.0932169	0.0296117	0.0583267	-0.0274095	P18754	RCC1	2
1370	0.0204021	0.000984887	0.0840535	-0.0387437	-0.00283716	-0.0274095	Q9NSD9	FARSB	12
1371	-0.0432022	0.0198951	-0.00862343	-0.0336308	-0.090655	-0.0274095	B5ME19	EIF3C	12
1372	-0.120869	-0.528291	-0.102117	0.0760767	-0.0242956	-0.0274095	P62906	RPL10	6
1373	0.0204021	0.250501	0.241184	-0.0370374	-0.00141788	-0.0286679	P30048	PRDX3	6
1374	0.0533058	0.133228	0.167567	0.011588	-0.046078	-0.0286679	P14550	AKR1A	3
1375	-0.0447152	0.0776741	0.0671924	-0.090895	-0.0652259	-0.0286679	Q16698	DECR1	5
1376	0.119648	-0.0369217	0.0611617	-0.0268416	-0.0816288	-0.0286679	P00390	GSR	4
1377	-0.0416907	-0.0141911	0.0204883	0.021447	-0.0257376	-0.0286679	P07355	ANXA2	19
1378	-0.0221844	-0.159943	-0.0442329	0.0328646	-0.00567991	-0.0286679	Q86UP2	KTN1	35
1379	0.167477	0.10358	-0.0771112	0.104182	0.14675	-0.0286679	O43719	HTATS	2
1380	-0.0206948	-0.036248	-0.0941415	0.0230836	-0.0402371	-0.0286679	P33316	DUT P	5
1381	0.0102371	0.0563562	-0.218005	0.152834	0.115695	-0.0286679	O75934	BCAS2	1
1382	0.194662	0.112721	0.214263	0.0458037	0.0583267	-0.0299273	Q15075	EEA1	2
1383	0.133094	0.0500258	0.201858	0.107271	0.0759125	-0.0299273	Q99873	PRMT1	4
1384	-0.0117892	0.168136	0.185318	0.0361103	0.0691741	-0.0299273	P05141	SLC25	3
1385	-0.0523044	-0.399684	0.165013	0.0665853	0.126121	-0.0299273	Q9BWE0	REPIN	1
1386	0.039092	-0.19937	0.0606122	0.0279824	0.0705243	-0.0299273	Q9BQ39	DDX50	1
1387	0.114235	-0.0115403	0.0356658	-0.0167174	0.0336177	-0.0299273	Q9UG63	ABCF2	5
1388	-0.0507833	-0.0389446	0.0328672	0.0165259	0.0042453	-0.0299273	Q07955	SRSF1	10
1389	0.0160544	0.101745	0.023311	0.0361103	0.00847815	-0.0299273	P50750	CDK9	2
1390	0.0504742	0.106024	-0.0184594	0.00993824	-0.0242956	-0.0299273	Q9BWS9	CHID1	3
1391	-0.0768615	0.00229702	-0.057891	-0.0116818	-0.027181	-0.0299273	P43121	MCAM	8
1392	0.184366	-0.00493454	-0.139511	0.00828661	0.0112932	-0.0299273	P25685	DNAJB	4
1393	-0.00883285	-0.0730848	-0.145205	-0.0473057	-0.0667093	-0.0299273	P49792	RANBP	23
1394	0.0304959	-0.17915	-0.386098	0.0886356	0.115695	-0.0299273	P61073	CXCR4	2
1395	-0.00735695	0.0937661	0.485099	-0.0421624	-0.104301	-0.0311879	P23193	TCEA1	4
1396	0.0189543	0.0832647	0.216731	0.0279824	-0.0416951	-0.0311879	Q00325	SLC25	8
1397	-0.0386725	-0.135206	0.00286306	-0.0473057	-0.0667093	-0.0311879	P17844	DDX5	12
1398	-0.0877381	-0.165089	-0.00747065	-0.00833448	-0.08764	-0.0311879	Q00688	FKBP3	3
1399	-0.0117892	-0.0862729	-0.0248597	0.00663309	-0.0786325	-0.0311879	O60506	SYNCR	8
1400	-0.124064	-0.340271	-0.124437	0.13175	-0.0416951	-0.0311879	P16403	HIST1	9
1401	0.0146023	-0.0689451	-0.130071	-0.0353331	-0.0637439	-0.0311879	O94776	MTA2	11
1402	-0.00440967	-0.11871	-0.181796	-0.00166305	-0.0622634	-0.0311879	P05198	EIF2S	9
1403	-0.140148	0.00557216	-0.339662	0.0181681	0.0211027	-0.0311879	Q9UBS4	DNAJB	6
1404	0.190809	0.0925346	-0.411793	0.0586277	0.0224986	-0.0311879	Q96LR5	UBE2E	2
1405	-0.0660663	0.0658	0.366958	-0.0997731	-0.127336	-0.0324495	Q9BXW7	CECR5	3
1406	-0.0568771	0.0449414	0.310303	-0.00332802	-0.0128114	-0.0324495	P30533	LRPAP	6
1407	0.0290583	-0.0255116	0.232917	-0.00166305	-0.0387806	-0.0324495	P61009	SPCS3	1
1408	0.0232933	0.0474858	0.16399	-0.0680643	-0.0185421	-0.0324495	Q14839	CHD4	5
1409	-0.00883285	-0.0613863	0.0894507	0.0425798	0.0515054	-0.0324495	Q9NZI8	IGF2B	2
1410	0.095126	0.0745588	0.0644543	0	0.0197054	-0.0324495	O43684	BUB3	5
1411	-0.0477461	0.0906854	0.0227469	-0.0319305	-0.0801299	-0.0324495	Q92520	FAM3C	2
1412	-0.0660663	0.135621	-0.0207835	-0.040452	-0.0786325	-0.0324495	P31948	STIP1	24
1413	-0.0861792	-0.109469	-0.0318745	-0.295985	-0.046078	-0.0324495	Q92616	GCN1	28
1414	-0.0722251	-0.0911622	-0.0389235	-0.0785566	-0.107351	-0.0324495	O60762	DPM1	4
1415	0.0923754	0.0569877	-0.188965	0.0570309	0.0460251	-0.0324495	P53041	PPP5C	3
1416	0.107439	-0.0457083	-0.383104	0.185355	0.086629	-0.0324495	Q13823	GNL2	2
1417	-0.0955576	-0.0744673	0.10339	-0.0285359	-0.0846313	-0.0337123	O15372	EIF3H	6
1418	-0.0356606	0.0789183	-0.0430514	-0.132195	0.0266783	-0.0337123	O43464	HTRA2	1
1419	0.0232933	0.150492	-0.10458	0.0776526	0.0391453	-0.0337123	Q9UL46	PSME2	5
1420	-0.0432022	-0.206173	-0.149649	0.0792267	0.0651159	-0.0337123	Q3LXA3	TKFC	4
1421	0.0304959	0.117572	-0.238821	0.194099	0.0985906	-0.0337123	Q7Z460	CLASP	3
1422	0.0785431	0.280552	-0.267512	0.0148818	0.0610462	-0.0337123	Q01081	U2AF1	2
1423			#NUM!	-0.0251493	0.0391453	-0.0337123	O75746	SLC25	2
1424	0.0014669	0.285949	0.330044	-0.101555	-0.135096	-0.0349761	P26038	MSN P	15
1425	-0.0846221	0.0538273	0.204348	-0.146841	-0.122699	-0.0349761	P42704	LRPPR	51
1426	-0.0432022	0.118783	0.125101	-0.0698077	-0.0771367	-0.0349761	P13639	EEF2	27
1427	0.0868584	-0.244565	0.061711	-0.0750507	0.118309	-0.0349761	Q96B26	EXOSC	2
1428	-0.0799607	-0.154816	0.0523446	-0.0785566	-0.104301	-0.0349761	P10586	PTPRF	7
1429	0.0087791	-0.134485	0.0401324	-0.0507448	-0.0756425	-0.0349761	O43143	DHX15	13
1430	0.0218484	0.0801615	0.0306244	-0.0541921	0	-0.0349761	Q3ZCQ8	TIMM5	7
1431	-0.104997	-0.235258	-0.00172057	-0.0200842	-0.0578312	-0.0349761	P62899	RPL31	4
1432	0.067381	-0.0342289	-0.057891	-0.00332802	-0.00141788	-0.0349761	Q5JPE7	NOMO2	9
1433	-0.0132696	-0.125859	-0.168851	0.0602227	-0.0329691	-0.0349761	Q6PKG0	LARP1	6
1434	-0.0221844	-0.209967	0.101788	-0.0645837	-0.0921649	-0.0362411	Q8WVV9	HNRNP	3
1435	-0.00293828	-0.0322125	0.0501319	-0.0611115	0.00847815	-0.0362411	P48739	PITPN	2
1436	-0.0939903	-0.103811	-0.0734878	-0.00499491	-0.0861348	-0.0362411	P32969	RPL9	5
1437	0.0631729	-0.0841825	-0.2314	-0.0336308	-0.0504742	-0.0362411	O15439	ABCC4	3
1438	-0.120869	-0.0737759	0.346367	-0.335286	-0.331526	-0.0375072	Q9H3P2	NELFA	3
1439	-0.0132696	0.0538273	0.174694	-0.0645837	-0.0228551	-0.0375072	Q9UQ80	PA2G4	12
1440	-0.00293828	0.010797	0.125101	-0.00666373	-0.0171073	-0.0375072	Q8WXI9	GATAD	3
1441	0.163551	0.169889	0.0731979	-0.1105	-0.161799	-0.0375072	Q9P258	RCC2	4
1442	0.114235	0.125421	0.0715625	0.166227	0.0266783	-0.0375072	O00505	KPNA3	2
1443	-0.0132696	0.00883987	0.0671924	-0.0944397	-0.046078	-0.0375072	P09960	LTA4H	12
1444	-0.0584046	-0.098879	0.0671924	-0.0387437	-0.0622634	-0.0375072	Q07065	CKAP4	17
1445	0.0476371	0.0626589	-0.0236939	-0.0507448	-0.0228551	-0.0375072	Q14566	MCM6	18
1446	0.0376629	0.197645	-0.0584877	-0.0768026	0.156955	-0.0375072	Q9UNH7	SNX6	1
1447	0.0376629	-0.10593	-0.145205	0.0979836	0.0169068	-0.0375072	Q14980	NUMA1	27
1448	-0.0251682	0.162278	0.598464	-0.0698077	-0.0846313	-0.0387744	Q9NX55	HYPK	1
1449	-0.0147516	0.0974543	0.311227	-0.0611115	-0.0681944	-0.0387744	P49411	TUFM	14
1450	0.00293231	0.127227	0.252776	0.0586277	0.0839573	-0.0387744	P14854	COX6B	3
1451	-0.00440967	-0.072394	0.191355	-0.0559188	-0.0475419	-0.0387744	Q9H0U6	MRPL1	1
1452	-0.0386725	0.113328	0.169607	-0.0663229	-0.0726586	-0.0387744	P49321	NASP	12
1453	0.15171	0.0334355	0.141302	-0.0645837	-0.0185421	-0.0387744	P54578	USP14	10
1454	0.00585867	-0.0932627	0.0655501	-0.1105	-0.110408	-0.0387744	Q9BPX6	MICU1	2
1455	0	0.100521	0.0506854	-0.0150369	-0.0756425	-0.0387744	Q9BX68	HINT2	3
1456	-0.106577	-0.0800108	-0.00344319	-0.123115	-0.0358719	-0.0387744	Q9Y673	ALG5	1
1457	0.0102371	-0.0221728	-0.0063188	-0.0217706	-0.0315199	-0.0387744	P08133	ANXA6	17
1458	0.1583	0.438168	-0.0202021	0.0425798	0.14675	-0.0387744	Q9H0L4	CSTF2	2
1459	-0.106577	-0.399684	-0.312359	-0.0133584	-0.177741	-0.0387744	Q9H9P8	L2HGD	1
1460	-0.0861792	-0.684193	-0.33604	0.021447	-0.0329691	-0.0387744	O43592	XPOT	3
1461	-0.204646	-0.439213	-0.363061	-0.023459	-0.158632	-0.0387744	Q9C0B5	ZDHHC	1
1462	0	0.0016411	0.180775	-0.224333	-0.241652	-0.0400427	Q9BUR5	APOO	2
1463	-0.112911	-0.409247	0.0688327	-0.0891259	-0.0696809	-0.0400427	O00303	EIF3F	7
1464	-0.0614644	-0.131604	0.0395748	-0.0541921	-0.0951894	-0.0400427	O60313	OPA1	11
1465	0.0131487	-0.156279	0.0193577	0.0634075	0.0238932	-0.0400427	O00567	NOP56	11
1466	0.041946	-0.146067	-0.00920016	-0.0336308	-0.0431546	-0.0400427	Q9NR28	DIABL	6
1467	-0.10974	0.0127514	-0.0947535	0.119563	0.101235	-0.0400427	Q15059	BRD3	1
1468	0.0175051	-0.0911622	-0.100273	-0.0891259	-0.122699	-0.0400427	P21964	COMT	2
1469	0.0617674	0.115149	-0.108283	-0.0336308	0.0637606	-0.0400427	O43760	SYNGR	1
1470	0.0362323	-0.197109	-0.124437	-0.0116818	-0.0771367	-0.0400427	Q8WUM0	NUP13	7
1471	0.0476371	-0.12228	-0.140143	-0.0200842	-0.0315199	-0.0400427	P07942	LAMB1	3
1472	-0.0311545	-0.247681	-0.143304	0.0458037	-0.0286258	-0.0400427	O76021	RSL1D	12
1473	0.00731963	0.0173014	-0.369712	-0.00833448	-0.0786325	-0.0400427	O15355	PPM1G	8
1474	-0.125664	-0.355316	-0.568719	0.0634075	-0.00141788	-0.0400427	P15880	RPS2	13
1475	-0.124064	-0.283208	0.0845941	0.0296117	-0.0652259	-0.0413121	Q7LBR1	CHMP1	1
1476	0.0854758	0.119388	0.0824303	0.0132358	0.00141649	-0.0413121	P46379	BAG6	3
1477	-0.204646	-0.157011	0.072653	-0.0698077	-0.0786325	-0.0413121	P48047	ATP5O	6
1478	0.0276192	0.127828	0.063906	0.00166113	-0.0416951	-0.0413121	Q8WUK0	PTPMT	2
1479	-0.135304	-0.0141911	0.0367838	-0.0944397	-0.027181	-0.0413121	P26641	EEF1G	15
1480	-0.0236755	0.120596	0.00114591	-0.0268416	-0.0637439	-0.0413121	P13984	GTF2F	5
1481	-0.00735695	0.0550923	0.11084	-0.0926662	-0.0504742	-0.0425826	P52701	MSH6	8
1482	0.177893	0.0140529	0.0440293	0.118032	-0.0286258	-0.0425826	P56182	RRP1	4
1483	0.0116936	-0.0470649	0.0153935	-0.00166305	-0.0373255	-0.0425826	P78347	GTF2I	21
1484	0.0261787	-0.132324	-0.0507489	-0.212729	-0.110408	-0.0425826	P48449	LSS P	7
1485	-0.0132696	-0.0477437	-0.100273	0.0506261	0.00847815	-0.0425826	Q16891	IMMT	23
1486	-0.0939903	0.059511	0.371395	-0.0997731	-0.215089	-0.0438543	P08758	ANXA5	9
1487	-0.0296556	0.0733108	0.25518	-0.146841	-0.238305	-0.0438543	Q8N2K0	ABHD1	2
1488	-0.0401808	-0.129447	0.243607	0.0263513	-0.118078	-0.0438543	Q6XQN6	NAPRT	4
1489	-0.0251682	-0.00757322	0.13766	-0.0285359	-0.104301	-0.0438543	P13010	XRCC5	17
1490	0.0175051	0.0888338	0.0356658	0.0393487	0.00988635	-0.0438543	Q8N8S7	ENAH	4
1491	-0.254547	-0.168776	0.0300631	-0.0663229	-0.211802	-0.0438543	Q86V81	ALYRE	2
1492	-0.10974	-0.491812	0.0131233	0.108813	-0.0593071	-0.0438543	P10109	FDX1	3
1493	-0.101844	-0.110178	-0.0348074	-0.0251493	-0.0344198	-0.0438543	Q86XP3	DDX42	9
1494	-0.00440967	0.0185988	-0.0430514	0.0901978	0.174641	-0.0438543	A1X283	SH3PX	3
1495	0.0603606	-0.0953662	-0.115716	-0.117695	0.0637606	-0.0438543	P31942	HNRNP	2
1496	-0.16297	-0.364589	-0.165633	-0.0353331	-0.00852827	-0.0438543	P35268	RPL22	2
1497	0.0547195	0.037281	-0.208701	-0.0200842	-0.0967041	-0.0438543	Q5VW36	FOCAD	2
1498	0.0116936	-0.236805	-0.21401	0.0538321	0.0211027	-0.0438543	Q9NR30	DDX21	18
1499	0.0701796	0.3352	0.397739	0.19119	0.124822	-0.0451271	Q96CP2	FLYWC	1
1500	0.033367	0.237188	0.299166	-0.0524674	-0.0257376	-0.0451271	Q9NY33	DPP3	2
1501	0	0.0360003	0.100185	-0.0715533	-0.046078	-0.0451271	Q13185	CBX3	4
1502	0.116944	-0.191098	0.0862148	0.0649973	-0.027181	-0.0451271	Q13206	DDX10	1
1503	0.033367	-0.0375957	0.02894	-0.00666373	-0.0756425	-0.0451271	P14866	HNRNP	7
1504	-0.0830666	-0.0593316	0.102856	-0.106915	-0.0416951	-0.046401	Q9Y2R0	COA3	2
1505	-0.00883285	-0.186606	0.0462514	-0.00332802	-0.0475419	-0.046401	Q9BQG0	MYBBP	25
1506	0.0232933	-0.0552311	-0.0348074	-0.0838316	-0.00710339	-0.046401	Q15031	LARS2	5
1507	-0.130476	-0.0627576	-0.049562	-0.130374	-0.0607845	-0.046401	P28070	PSMB4	4
1508	0.033367	-0.0108784	-0.0501553	-0.0628466	0.0224986	-0.046401	P30740	SERPI	4
1509	-0.0296556	-0.0208395	-0.0644691	-0.0116818	-0.0667093	-0.046401	Q8N684	CPSF7	10
1510	-0.0614644	0.0481212	-0.125062	-0.134017	-0.0329691	-0.046401	P15291	B4GAL	3
1511	-0.0753143	-0.344434	-0.128817	0.0807991	0.0169068	-0.046401	P18124	RPL7	13
1512	0.0589524	-0.0939635	-0.131954	-0.0200842	-0.0771367	-0.046401	P35998	PSMC2	9
1513	-0.053827	-0.030199	-0.318779	-0.146841	0.0542378	-0.046401	Q16186	ADRM1	2
1514	-0.10027	0.0888338	0.558936	-0.189799	-0.135096	-0.047676	P63220	RPS21	4
1515	-0.169558	-0.194852	0.238272	-0.143166	-0.153894	-0.047676	P52292	KPNA2	3
1516	-0.0147516	-0.0248433	0.184814	0.0681715	0.0169068	-0.047676	P25398	RPS12	4
1517	-0.0492639	-0.00427563	0.0872942	-0.0150369	-0.0490073	-0.047676	O43615	TIMM4	12
1518	-0.0416907	-0.0552311	-0.0178789	-0.12674	-0.0816288	-0.047676	Q06323	PSME1	10
1519	-0.374994	-0.495511	-0.181796	-0.0715533	-0.34047	-0.047676	P62851	RPS25	5
1520	0.0547195	-0.0322125	-0.430211	0.149841	0.12222	-0.047676	P62304	SNRPE	2
1521	0.0290583	0.00491772	-0.457498	0.0570309	-0.00283716	-0.047676	P31483	TIA1	2
1522	0.145089	-0.00493454	0.376703	0.0554324	-0.0431546	-0.0489522	P46937	YAP1	3
1523	0.0218484	0.167551	0.287473	0.0263513	0.00988635	-0.0489522	Q9GZZ1	NAA50	2
1524	-0.0117892	0.115755	0.168587	-0.0507448	-0.0622634	-0.0489522	P25787	PSMA2	5
1525	-0.0892986	-0.21377	0.0862148	-0.0524674	-0.0329691	-0.0489522	P12956	XRCC6	19
1526	-0.0386725	-0.119424	-0.0771112	-0.0353331	-0.0344198	-0.0489522	P51532	SMARC	6
1527	-0.0386725	-0.0275186	-0.0916963	-0.0680643	-0.0475419	-0.0489522	P09874	PARP1	18
1528	-0.053827	0.0121002	-0.159858	-0.10334	-0.00283716	-0.0489522	P51153	RAB13	3
1529	-0.0799607	-0.403154	-0.241529	0.00332036	-0.0548839	-0.0489522	P46779	RPL28	8
1530	-0.0162351	-0.0477437	-0.347663	0.0425798	0.0772564	-0.0489522	Q12959	DLG1	4
1531	0.204885	0.686096	0.368291	-0.0183998	0.0155054	-0.0502294	P98160	HSPG2	2
1532	-0.00146839	0.0776741	0.211296	-0.0611115	-0.0622634	-0.0502294	Q16543	CDC37	7
1533	0.0304959	0.0986816	0.0379009	-0.090895	-0.128884	-0.0502294	P55060	CSE1L	16
1534	-0.00883285	-0.162881	-0.0248597	-0.0733009	-0.0504742	-0.0502294	P25789	PSMA4	8
1535	-0.0371658	-0.0946647	-0.0638698	0.0995357	-0.0113823	-0.0502294	P19623	SRM P	1
1536	-0.148257	-0.349447	-0.135098	0.0634075	0.0852938	-0.0502294	O43148	RNMT	2
1537	-0.00735695	-0.0255116	-0.208039	-0.0663229	-0.0242956	-0.0502294	A3KMH1	VWA8	7
1538	-0.0971266	-0.292831	-0.264066	-0.0891259	-0.0891467	-0.0502294	Q9Y3D7	PAM16	3
1539	-0.0236755	0.00557216	0.140263	-0.0698077	-0.124243	-0.0515079	Q16881	TXNRD	8
1540	0.313981	0.161691	0.0721078	-0.124927	-0.107351	-0.0515079	Q9NQ55	PPAN	2
1541	-0.0311545	0.145156	0.0644543	-0.00166305	0.0280689	-0.0515079	P20340	RAB6A	5
1542	-0.0386725	0.0347185	0.0600625	-0.0438748	-0.0228551	-0.0515079	Q04637	EIF4G	26
1543	0.0937514	0.106024	-0.0916963	-0.0336308	-0.115005	-0.0515079	O15427	SLC16	6
1544	-0.0477461	-0.328676	-0.175956	-0.124927	-0.122699	-0.0515079	Q9UK59	DBR1	2
1545	-0.053827	-0.0491021	-0.223348	-0.218519	-0.0373255	-0.0515079	Q96DB5	RMDN1	2
1546	-0.00883285	-0.388464	-0.34184	0.0602227	-0.0242956	-0.0515079	Q13405	MRPL4	4
1547	-0.0401808	-0.0730848	0.399913	-0.0715533	-0.125789	-0.0527874	P46977	STT3A	2
1548	-0.143386	0.20621	0.312613	-0.156072	-0.0578312	-0.0527874	P11279	LAMP1	4
1549	-0.0206948	-0.175436	0.202854	0.0230836	-0.027181	-0.0527874	P35573	AGL	5
1550	-0.00146839	0.0875981	0.0808054	0.05223	0.0405239	-0.0527874	Q9BSD7	NTPCR	2
1551	-0.00735695	-0.126576	-0.00516787	-0.0559188	-0.0861348	-0.0527874	Q5SRE5	NUP18	4
1552	-0.00146839	-0.148978	-0.0236939	-0.105126	-0.243329	-0.0527874	Q13418	ILK	2
1553	-0.0861792	0.0385606	-0.0260265	-0.023459	-0.0637439	-0.0527874	Q01105	SET	5
1554	-0.0799607	-0.223707	-0.125687	0.119563	-0.101258	-0.0527874	P61513	RPL37	2
1555	0.0218484	0.0550923	-0.164347	-0.0611115	-0.0344198	-0.0527874	Q9H9B4	SFXN1	9
1556	-0.0877381	0.0347185	-0.282772	0.1165	0.0528723	-0.0527874	P05067	APP	3
1557	-0.0614644	0.0906854	0.384627	-0.15978	-0.110408	-0.0540681	P62937	PPIA	10
1558	-0.0986973	0.0500258	0.371395	-0.128556	-0.104301	-0.0540681	Q12931	TRAP1	19
1559	-0.0236755	0.0443046	0.198366	-0.00499491	-0.0681944	-0.0540681	Q7L014	DDX46	16
1560	-0.202955	-0.0122025	0.18834	-0.0962153	0.00847815	-0.0540681	P12236	SLC25	2
1561	-0.0768615	0.05066	0.180775	-0.0593785	-0.101258	-0.0540681	P21912	SDHB	7
1562	-0.158049	-0.0730848	0.176216	0.119563	0.0155054	-0.0540681	P55081	MFAP1	2
1563	-0.0706829	0.0820242	0.137139	-0.087359	-0.0446156	-0.0540681	P31327	CPS1	51
1564	-0.0447152	-0.0457083	0.11084	-0.10334	-0.0578312	-0.0540681	Q99460	PSMD1	10
1565	-0.0192067	0.0295798	0.0671924	-0.0421624	-0.046078	-0.0540681	Q01433	AMPD2	3
1566	-0.0660663	-0.0559137	0.0165272	0.0312391	-0.238305	-0.0540681	P63098	PPP3R	1
1567	-0.0846221	0.218681	-0.0063188	-0.0100072	-0.0286258	-0.0540681	Q04206	RELA	3
1568	0.039092	0.0455779	-0.0424609	-0.0302322	0.00141649	-0.0540681	P12532	CKMT1	3
1569	0.0603606	-0.0848789	-0.288361	0.157312	0.0839573	-0.0540681	Q8WWM7	ATXN2	7
1570	0.203611	0.2924	0.27805	-0.0421624	-0.0257376	-0.0553499	Q12857	NFIA	1
1571	-0.0117892	0.236631	0.259495	-0.101555	-0.128884	-0.0553499	O75911	DHRS3	1
1572	-0.0221844	0.0576189	0.180775	-0.112295	-0.17294	-0.0553499	Q15691	MAPRE	4
1573	0.0014669	0.113935	0.11878	-0.0838316	-0.119617	-0.0553499	P39748	FEN1	5
1574	-0.0768615	0.13083	0.000573067	-0.497109	-0.220032	-0.0553499	Q9NQ29	LUC7L	2
1575	-0.0117892	0.039839	-0.0324606	0.104182	0.0799405	-0.0553499	O75146	HIP1R	2
1576	-0.0147516	0.0758057	-0.0765067	-0.00666373	-0.0951894	-0.0553499	O43674	NDUFB	3
1577	0.0701796	-0.0141911	-0.128191	0.061816	0.0583267	-0.0553499	Q99714	HSD17	8
1578	0.0116936	0.0250683	-0.185702	0.00663309	-0.0228551	-0.0553499	Q9Y3I0	RTCB	8
1579	0.0290583	0.122408	-0.236794	-0.0319305	0.0446518	-0.0553499	P24311	COX7B	1
1580	0.0160544	-0.091862	-0.256515	-0.0768026	-0.113471	-0.0553499	P49959	MRE11	2
1581	0.18178	0.0257137	-0.259256	-0.0891259	0.0238932	-0.0553499	Q16563	SYPL1	2
1582	0.0433709	0.107853	0.24844	0.0554324	0.0610462	-0.0566329	Q16555	DPYSL	3
1583	-0.0296556	-0.0268493	0.0199231	-0.0559188	-0.0861348	-0.0566329	Q13200	PSMD2	15
1584	0.0771526	-0.100991	-0.00459275	0.0181681	-0.0402371	-0.0566329	Q8IXI2	RHOT1	3
1585	-0.034157	-0.128729	-0.0383347	0.0441926	-0.0771367	-0.0566329	Q01130	SRSF2	3
1586	0.0715769	-0.0102167	-0.0406911	0.0263513	-0.0446156	-0.0566329	Q96CT7	CCDC1	3
1587	0.0645769	0.0481212	-0.0644691	-0.0167174	0.00847815	-0.0566329	Q06210	GFPT1	8
1588	0.068781	-0.0255116	-0.204732	0	-0.046078	-0.0566329	Q99442	SEC62	2
1589	-0.122465	0.00032837	-0.252412	-0.0507448	-0.00567991	-0.0566329	P13674	P4HA1	6
1590	-0.0162351	-0.195604	0.339135	-0.0680643	-0.216735	-0.057917	Q14232	EIF2B	1
1591	-0.0236755	-0.0960681	0.298234	-0.114093	-0.0416951	-0.057917	Q93096	PTP4A	3
1592	0.0189543	-0.382458	0.225092	-0.0820711	-0.201988	-0.057917	P56556	NDUFA	1
1593	0.0743674	0.21981	0.212286	0.0132358	0.00988635	-0.057917	Q9NX14	NDUFB	1
1594	-0.0815128	0.0689342	0.188843	-0.0611115	-0.0741498	-0.057917	P13667	PDIA4	26
1595	-0.0568771	-0.0511422	0.10712	-0.0421624	-0.0593071	-0.057917	P00367	GLUD1	14
1596	0.0189543	0.0166523	0.0867546	-0.0353331	-0.0242956	-0.057917	O95373	IPO7	7
1597	-0.106577	0.0185988	0.0666452	-0.0803128	-0.0548839	-0.057917	O75521	ECI2	8
1598	-0.0386725	-0.10593	-0.0566982	-0.00833448	-0.0373255	-0.057917	Q92841	DDX17	15
1599	-0.053827	-0.0349016	-0.078321	0.0570309	-0.149172	-0.057917	Q8ND56	LSM14	3
1600	0.0014669	-0.185858	-0.0935298	-0.0576477	-0.0128114	-0.057917	Q9Y678	COPG1	7
1601	-0.104997	-0.148978	-0.198142	0.0181681	-0.0637439	-0.057917	Q14103	HNRNP	4
1602	0.0659797	-0.0579635	-0.271658	-0.0421624	-0.0622634	-0.057917	Q99536	VAT1	5
1603	-0.0629967	0.0321514	0.228521	0.00497768	-0.090655	-0.0592023	P46777	RPL5	10
1604	0.067381	0.0531944	0.166035	-0.0490242	-0.027181	-0.0592023	Q13217	DNAJC	3
1605	-0.0737689	0.0417545	0.0311854	-0.135842	-0.101258	-0.0592023	P22314	UBA1	18
1606	-0.192855	-0.432106	-0.0837777	0.0570309	0.0141027	-0.0592023	Q9NWH9	SLTM	2
1607	-0.133693	-0.347774	-0.0892551	0.0409651	-0.160215	-0.0592023	P62750	RPL23	10
1608	-0.0281583	-0.10593	-0.12007	-0.0715533	-0.105825	-0.0592023	O75976	CPD P	6
1609	-0.161328	0.216987	-0.238821	0.0649973	0.0197054	-0.0592023	Q4V328	GRIPA	2
1610	0.10198	0.245523	0.268089	-0.0336308	-0.0315199	-0.0604887	Q8NFQ8	TOR1A	6
1611	-0.114499	-0.131604	0.216238	-0.0167174	-0.105825	-0.0604887	Q9Y3D3	MRPS1	1
1612	-0.0206948	0.0263588	0.161942	-0.00833448	-0.0801299	-0.0604887	P78344	EIF4G	8
1613	-0.0356606	-0.00098556	0.15681	-0.105126	-0.0861348	-0.0604887	P49189	ALDH9	11
1614	-0.0614644	-0.00098556	0.151143	-0.101555	-0.0891467	-0.0604887	Q9GZZ9	UBA5	1
1615	-0.0147516	-0.0607011	-0.0525311	0.00828661	0.0224986	-0.0604887	Q08211	DHX9	20
1616	-0.0221844	0.247737	-0.313071	-0.00332802	0.00565763	-0.0604887	P51116	FXR2	3
1617	-0.161328	-0.231397	-0.328103	-0.195497	-0.101258	-0.0604887	Q9Y639	NPTN	2
1618	0.0405197	-0.0834864	-0.44574	-0.0733009	-0.245008	-0.0604887	Q8IUF8	MINA	2
1619	-0.0691424	-0.0443531	0.299166	-0.130374	-0.224993	-0.0617762	P30085	CMPK1	2
1620	0.0433709	0.00491772	0.208818	-0.0715533	-0.104301	-0.0617762	Q15363	TMED2	3
1621	-0.174519	0.113935	0.183805	-0.157925	-0.166563	-0.0617762	P62826	RAN P	5
1622	-0.0861792	0.0289361	0.179763	-0.0628466	-0.198732	-0.0617762	P29966	MARCK	6
1623	-0.00293828	0.0658	0.157838	-0.203131	-0.0936764	-0.0617762	P36952	SERPI	4
1624	-0.0614644	-0.0102167	0.148043	-0.0680643	-0.0741498	-0.0617762	P02545	LMNA	31
1625	0.039092	-0.0295284	0.00114591	-0.1195	-0.147601	-0.0617762	P51398	DAP3	6
1626	-0.0629967	-0.0793167	-0.100273	-0.0268416	-0.0786325	-0.0617762	O00116	AGPS	6
1627	0.0218484	0.108463	0.523088	-0.212729	-0.211802	-0.0630649	P15954	COX7C	1
1628	-0.0371658	0.155808	0.422755	-0.0251493	-0.0548839	-0.0630649	Q6NVY1	HIBCH	3
1629	-0.0492639	-0.138095	0.238272	-0.0698077	-0.133541	-0.0630649	Q96A49	SYAP1	4
1630	-0.0507833	-0.0634438	0.0883729	-0.0200842	-0.0373255	-0.0630649	O95202	LETM1	11
1631	0.0014669	-0.0241752	0.0878337	-0.0715533	-0.0831292	-0.0630649	Q8WUY1	THEM6	6
1632	-0.0584046	-0.149706	0.0824303	-0.0576477	-0.0801299	-0.0630649	Q9H2U2	PPA2	5
1633	0.0146023	0.0900684	-0.0178789	0.133267	-0.0831292	-0.0630649	P84090	ERH P	2
1634	-0.0221844	-0.345269	-0.157299	-0.239951	-0.243329	-0.0630649	Q15274	QPRT	3
1635	0.0362323	-0.24068	-0.190927	0.0279824	-0.0786325	-0.0630649	P26373	RPL13	12
1636	-0.423378	-0.46165	-0.190927	-0.182235	-0.203619	-0.0630649	P13647	KRT5	12
1637	-0.0706829	-0.213009	-0.218005	-0.0490242	-0.0373255	-0.0630649	P82673	MRPS3	2
1638	0.0701796	-0.0552311	-0.224687	-0.0370374	0.0610462	-0.0630649	Q8IV08	PLD3	3
1639	-0.0281583	0.115149	0.451542	-0.0150369	-0.0771367	-0.0643547	P11021	HSPA5	28
1640	-0.0939903	-0.0593316	0.324105	-0.10334	-0.130435	-0.0643547	P43487	RANBP	5
1641	-0.167908	-0.369672	0.178244	-0.243882	-0.265304	-0.0643547	P08708	RPS17	2
1642	0.0319322	-0.0168468	-0.0138223	-0.0785566	-0.0637439	-0.0643547	P35250	RFC2	2
1643	-0.0401808	0.00229702	-0.216672	-0.12674	-0.0416951	-0.0643547	O75844	ZMPST	4
1644	-0.106577	-0.305763	-0.289061	-0.0473057	-0.00425783	-0.0643547	O00330	PDHX	5
1645	-0.0371658	-0.351959	-0.360116	-0.040452	0.0266783	-0.0643547	Q9H061	TMEM1	2
1646	-0.202955	-0.164353	0.464477	-0.114093	-0.241652	-0.0656457	Q9Y5A9	YTHDF	1
1647	0	0.0882161	0.208322	-0.23017	-0.124243	-0.0656457	Q9HC38	GLOD4	2
1648	0.0462164	0.192481	0.207329	-0.0576477	-0.111939	-0.0656457	P61764	STXBP	2
1649	-0.0206948	-0.169515	0.203352	-0.0820711	-0.027181	-0.0656457	Q9HC21	SLC25	2
1650	-0.167908	-0.128729	0.199863	-0.172837	-0.241652	-0.0656457	P22234	PAICS	10
1651	-0.053827	0.127227	0.128775	-0.0838316	-0.0921649	-0.0656457	P17987	TCP1	14
1652	-0.0416907	-0.182128	0.102856	-0.0150369	-0.0446156	-0.0656457	P52272	HNRNP	17
1653	0.0603606	-0.322914	0.0300631	-0.0183998	-0.0801299	-0.0656457	P19404	NDUFV	3
1654	0.00293231	0.0308662	-0.0155595	0.00166113	-0.0416951	-0.0656457	Q9Y2Q3	GSTK1	3
1655	0.0504742	0.0695603	-0.0184594	-0.161638	-0.0831292	-0.0656457	P60228	EIF3E	7
1656	0.166169	0.386849	-0.0283628	0.205675	0.0839573	-0.0656457	Q641Q2	FAM21	3
1657	0.0617674	0.0462141	-0.0330469	0.0713388	0.0183068	-0.0656457	Q9Y520	PRRC2	17
1658	-0.0691424	0.0807827	-0.0656683	-0.0715533	-0.0329691	-0.0656457	P27824	CANX	17
1659	0.0659797	0.0404778	-0.0849931	-0.00499491	-0.046078	-0.0656457	Q9UQ35	SRRM2	16
1660	-0.124064	-0.137372	-0.174015	0.0279824	-0.0936764	-0.0656457	Q9BRK5	SDF4	2
1661	-0.10974	0.0801615	0.242639	-0.10334	-0.0891467	-0.0669379	P08865	RPSA	8
1662	-0.0103103	0.0582499	0.155267	-0.0663229	-0.0741498	-0.0669379	P48643	CCT5	20
1663	0.0014669	-0.106637	0.140783	0.00663309	-0.105825	-0.0669379	Q9BWJ5	SF3B5	3
1664	-0.0147516	0.00883987	0.0655501	0.00332036	0.00847815	-0.0669379	P41227	NAA10	5
1665	-0.133693	-0.176921	0.0328672	-0.241915	-0.139773	-0.0669379	P38435	GGCX	1
1666	-0.133693	0.0992948	-0.0330469	-0.165361	-0.130435	-0.0669379	Q96IR7	HPDL	3
1667	-0.0356606	-0.0288582	-0.411031	0.0165259	-0.0185421	-0.0669379	P51610	HCFC1	11
1668	-0.0447152	0.291863	0.552697	-0.040452	-0.0726586	-0.0682312	P51572	BCAP3	9
1669	-0.0986973	0.24164	0.528662	-0.277735	-0.197106	-0.0682312	Q15185	PTGES	4
1670	-0.0266625	0.274049	0.457815	-0.124927	-0.224993	-0.0682312	P00491	PNP P	6
1671	0.0659797	-0.0696342	0.296835	-0.1105	0.095941	-0.0682312	Q9NRY5	FAM11	2
1672	-0.0676035	0.0676813	0.105523	-0.0370374	-0.110408	-0.0682312	P10606	COX5B	4
1673	-0.0177201	0.0302231	0.0835126	-0.0387437	-0.0387806	-0.0682312	Q6YN16	HSDL2	9
1674	0.0813202	0.106634	-0.0728848	0.0744991	-0.0446156	-0.0682312	P23588	EIF4B	13
1675	0.0490564	-0.0168468	-0.100273	0.021447	-0.0446156	-0.0682312	Q07666	KHDRB	4
1676	-0.00440967	-0.0827906	-0.147108	-0.0524674	0.00565763	-0.0682312	Q15125	EBP P	2
1677	-0.0722251	-0.0275186	-0.172722	0.0441926	-0.0891467	-0.0682312	P78406	RAE1	3
1678	-0.032655	-0.0627576	-0.220006	0.0441926	0.0377654	-0.0682312	O96000	NDUFB	4
1679	0.0014669	-0.0491021	0.183301	-0.112295	-0.115005	-0.0695257	Q8NBJ5	COLGA	8
1680	0.0146023	0.0758057	0.165524	-0.0838316	-0.130435	-0.0695257	Q6P1L8	MRPL1	2
1681	-0.0477461	0.0140529	0.157838	-0.0353331	-0.130435	-0.0695257	O95292	VAPB	5
1682	-0.0432022	-0.0122025	0.141822	-0.0680643	-0.101258	-0.0695257	Q7L1Q6	BZW1	11
1683	0.0504742	-0.183619	0.042917	0.0823698	-0.046078	-0.0695257	P62277	RPS13	8
1684	-0.0447152	-0.207689	-0.0109317	0.0490204	0.00141649	-0.0695257	Q9H7B2	RPF2	4
1685	0.0729729	-0.0436759	-0.0167187	-0.105126	-0.130435	-0.0695257	P43304	GPD2	10
1686	0.0631729	0.0614005	-0.03657	-0.0698077	-0.0578312	-0.0695257	P23786	CPT2	6
1687	-0.120869	-0.420631	-0.23342	0.130232	0.00283159	-0.0695257	P62917	RPL8	7
1688	-0.0311545	-0.347774	-0.35938	-0.384341	-0.245008	-0.0695257	Q9NQP4	PFDN4	1
1689	0.00585867	0.137414	0.396868	-0.0628466	-0.0997381	-0.0708213	P00505	GOT2	18
1690	-0.0660663	-0.0161824	0.260931	-0.106915	-0.135096	-0.0708213	Q15907	RAB11	12
1691	-0.181159	-0.640535	0.162966	0.0132358	-0.292817	-0.0708213	Q96IU4	ABHD1	1
1692	-0.0177201	-0.00823364	0.0545539	-0.0387437	-0.0681944	-0.0708213	Q8N1F7	NUP93	16
1693	0.0561319	0.0714367	-0.016139	0.0165259	-0.0142419	-0.0708213	Q99584	S100A	3
1694	0.0304959	-0.0820952	-0.0531257	-0.0353331	-0.0637439	-0.0708213	Q92621	NUP20	10
1695	0.0204021	-0.00361702	-0.105197	-0.0593785	-0.0681944	-0.0708213	P33240	CSTF2	3
1696	-0.0892986	-0.252368	-0.10643	0.13175	-0.0156739	-0.0708213	Q9BYD2	MRPL9	2
1697	-0.0206948	0.00032837	0.396433	-0.141331	-0.174538	-0.0721181	Q9BVL2	NUP58	2
1698	-0.0799607	0.0689342	0.370066	-0.105126	-0.158632	-0.0721181	P30044	PRDX5	5
1699	-0.12887	0.0192471	0.208322	-0.157925	-0.142899	-0.0721181	P52209	PGD	11
1700	-0.0371658	0.00491772	0.165524	0.021447	-0.0861348	-0.0721181	Q92945	KHSRP	17
1701	-0.0177201	0.0820242	0.126152	-0.0698077	-0.0504742	-0.0721181	P00533	EGFR	7
1702	-0.159688	-0.352798	0.0589625	0.0296117	-0.090655	-0.0721181	Q02543	RPL18	6
1703	0.0146023	-0.202389	-0.00459275	0.0361103	0.00141649	-0.0721181	Q9NUL7	DDX28	2
1704	-0.053827	-0.0890647	-0.0115094	0.0393487	-0.0257376	-0.0721181	P61978	HNRNP	17
1705	0.00439623	-0.109469	-0.0132438	-0.00166305	-0.0846313	-0.0721181	Q9BUL8	PDCD1	2
1706	0.134432	0.0153532	-0.125062	0.0263513	0.00141649	-0.0721181	Q04323	UBXN1	3
1707	0.0204021	0.0863613	-0.148378	0.358687	0.352774	-0.0721181	Q9UJU6	DBNL	2
1708	0.192095	0.137414	-0.277204	0.00993824	0.105193	-0.0721181	Q9UKV3	ACIN1	6
1709	-0.0177201	0.115755	0.391198	-0.1195	-0.119617	-0.0734161	P49755	TMED1	4
1710	-0.138531	0.0244227	0.10712	-0.108706	-0.135096	-0.0734161	P05556	ITGB1	12
1711	-0.032655	0.037281	0.0942911	-0.130374	-0.0593071	-0.0734161	Q92598	HSPH1	14
1712	0.0247367	0.0894512	0.0351066	0.0279824	-0.0171073	-0.0734161	Q13586	STIM1	7
1713	0.0729729	0.0992948	-0.087427	-0.00833448	0.00141649	-0.0734161	Q9P0J0	NDUFA	3
1714	-0.0266625	-0.1673	-0.179197	0.0490204	0.0446518	-0.0734161	Q12873	CHD3	4
1715	-0.12887	0.0423924	0.286533	-0.210804	-0.146032	-0.0747153	P16435	POR P	19
1716	-0.114499	-0.234485	0.0802633	-0.0524674	-0.0607845	-0.0747153	Q9UI09	NDUFA	2
1717	0.0189543	0.0726864	0.0517917	-0.0698077	-0.0637439	-0.0747153	O14818	PSMA7	6
1718	-0.0206948	-0.0208395	0.0182262	0.00993824	-0.0681944	-0.0747153	Q9BZZ5	API5	7
1719	0.0631729	-0.331979	-0.0202021	-0.0438748	-0.00425783	-0.0747153	Q01780	EXOSC	3
1720	0.265967	0.145156	-0.0336335	0.264972	0.240899	-0.0747153	Q86W92	PPFIB	2
1721	0.193379	0.0645444	-0.108901	-0.124927	-0.105825	-0.0747153	P04179	SOD2	3
1722	-0.0462298	-0.1024	-0.120693	0.198451	0.0432771	-0.0747153	Q6PID6	TTC33	1
1723	-0.10027	-0.288813	-0.125687	-0.0387437	0.0637606	-0.0747153	P51452	DUSP3	2
1724	0.0276192	-0.229856	-0.314496	-0.0698077	-0.0622634	-0.0747153	Q9H910	HN1L	3
1725	0.0087791	-0.212248	-0.316636	0.0279824	-0.0142419	-0.0747153	Q9Y3U8	RPL36	4
1726	-0.130476	-0.333634	-0.780805	0.0979836	-0.0667093	-0.0747153	Q13332	PTPRS	1
1727	-0.0477461	0.13023	0.401215	-0.124927	-0.111939	-0.0760156	P31040	SDHA	14
1728	-0.10027	0.124819	0.24844	-0.0438748	-0.18095	-0.0760156	Q9BVK6	TMED9	3
1729	-0.00440967	0.119388	0.168587	-0.101555	-0.11654	-0.0760156	P38117	ETFB	11
1730	0.129073	0.16521	0.152691	-0.0387437	-0.00283716	-0.0760156	Q13057	COASY	1
1731	0.0232933	0.0943814	0.114021	-0.265696	-0.160215	-0.0760156	P43034	PAFAH	1
1732	-0.0492639	-0.0648172	0.0373424	-0.1195	-0.160215	-0.0760156	Q96I99	SUCLG	9
1733	-0.0568771	0.022484	0.0153935	-0.0507448	-0.139773	-0.0760156	P04792	HSPB1	8
1734	0.110161	0.16521	-0.188965	0.0377304	0.0892957	-0.0760156	Q9Y448	KNSTR	1
1735	-0.0356606	-0.10593	-0.220674	-0.0167174	-0.071169	-0.0760156	Q9BX95	SGPP1	2
1736	-0.0477461	-0.226778	0.0606122	-0.0926662	-0.101258	-0.077317	Q9Y315	DERA	3
1737	-0.0691424	-0.0375957	-0.0972039	-0.0421624	-0.0113823	-0.077317	Q15738	NSDHL	3
1738	0.0978714	0.117572	-0.113854	0.158802	-0.0171073	-0.077317	Q8NC51	SERBP	14
1739	0.0146023	0.0845041	-0.610114	-0.0167174	0.102556	-0.077317	Q92734	TFG P	2
1740	0.0589524	-0.351121	-0.647335	-0.216587	-0.338677	-0.077317	P35527	KRT9	17
1741	-0.0676035	-0.104517	0.305673	-0.145002	-0.0667093	-0.0786197	P67812	SEC11	2
1742	-0.0356606	-0.0925622	0.0764632	-0.00499491	-0.0286258	-0.0786197	O43852	CALU	10
1743	-0.0103103	0.0231305	0.0176601	-0.0962153	-0.0891467	-0.0786197	Q9UHX1	PUF60	9
1744	0.067381	0.0664274	0.0119869	0.0393487	-0.169748	-0.0786197	P62993	GRB2	2
1745	0.0218484	-0.0634438	-0.0213651	-0.0628466	-0.0300722	-0.0786197	O15160	POLR1	5
1746	0.0462164	-0.1024	-0.0644691	0.0409651	0.0336177	-0.0786197	P42285	SKIV2	5
1747	0.0729729	0.138608	-0.100273	-0.1105	-0.0816288	-0.0786197	Q5JTZ9	AARS2	3
1748	-0.00293828	0.0218372	-0.371194	0.05223	-0.0622634	-0.0786197	Q08379	GOLGA	3
1749	-0.145008	-0.0876681	0.254219	0.00497768	-0.177741	-0.0799235	P49458	SRP9	3
1750	0.0276192	0.0101449	-0.107665	-0.00166305	-0.00141788	-0.0799235	Q9UQE7	SMC3	12
1751	0.00293231	0.0411163	-0.182446	-0.0116818	-0.113471	-0.0799235	O43491	EPB41	16
1752	0.410996	0.0814036	-0.308095	0.0393487	-0.17294	-0.0799235	O95049	TJP3	3
1753	-0.0296556	-0.141713	-0.313783	0.011588	-0.0344198	-0.0799235	Q86SF2	GALNT	7
1754	0.00293231	0.21019	0.402517	-0.0455892	0.00847815	-0.0812286	Q9BS26	ERP44	5
1755	-0.0103103	-0.0675678	0.229988	-0.0628466	-0.0967041	-0.0812286	Q53S33	BOLA3	2
1756	-0.124064	-0.0518229	0.167567	-0.0353331	-0.102779	-0.0812286	P11142	HSPA8	25
1757	-0.143386	-0.292831	0.152691	-0.0251493	-0.157051	-0.0812286	Q00839	HNRNP	18
1758	0.0575428	0.0726864	0.0650023	0.0361103	-0.021416	-0.0812286	Q9NXH9	TRMT1	4
1759	0.0547195	-0.0409704	0.0578616	-0.0944397	-0.0548839	-0.0812286	Q9HBL8	NMRAL	1
1760	-0.0477461	-0.15921	-0.217338	-0.00666373	-0.0519426	-0.0812286	O76094	SRP72	5
1761	0.0232933	0.0789183	-0.318779	-0.00666373	-0.0446156	-0.0812286	Q9HA77	CARS2	2
1762	0	-0.170253	-0.441064	0.172139	0.103875	-0.0812286	Q9Y3T9	NOC2L	2
1763	-0.146632	-0.340271	0.241184	-0.257725	-0.25343	-0.0825348	P10909	CLU	3
1764	0.0175051	0.070186	0.198865	-0.0524674	-0.128884	-0.0825348	Q02790	FKBP4	14
1765	-0.0599336	0.0340772	0.158865	-0.0663229	-0.113471	-0.0825348	P30153	PPP2R	9
1766	-0.0432022	0.0430301	0.0677393	-0.0387437	-0.0578312	-0.0825348	Q8N163	CCAR2	6
1767	0.0276192	0.0708115	0.0210533	-0.0663229	-0.0402371	-0.0825348	O60231	DHX16	4
1768	-0.00735695	-0.109469	-0.0330469	0.101086	0.0391453	-0.0825348	Q14444	CAPRI	10
1769	-0.0192067	-0.106637	-0.0984307	-0.0387437	-0.0534125	-0.0825348	O15305	PMM2	3
1770	-0.132083	-0.439213	-0.169495	0.0776526	-0.0446156	-0.0825348	P05388	RPLP0	9
1771	0.0405197	-0.304951	-0.229383	-0.0962153	-0.101258	-0.0825348	Q8IXH7	NELFC	1
1772	-0.106577	-0.00098556	0.323647	-0.143166	-0.182558	-0.0838421	P09382	LGALS	6
1773	0.00439623	0.181519	0.238758	0.0917583	0.0363842	-0.0838421	O75822	EIF3J	6
1774	-0.0281583	-0.0525039	0.0395748	-0.090895	-0.161799	-0.0838421	P00492	HPRT1	3
1775	-0.0492639	-0.221408	0.0295017	0.069756	0.0515054	-0.0838421	P63173	RPL38	5
1776	0.0992421	-0.306575	-0.0144011	-0.0507448	0.150585	-0.0838421	Q96JJ3	ELMO2	1
1777	0.18178	0.127828	-0.273735	0.176558	0.0826196	-0.0838421	P23142	FBLN1	1
1778	0.00293231	0.175134	0.219195	-0.143166	-0.0786325	-0.0851507	Q9BPW8	NIPSN	5
1779	-0.0206948	0.228245	0.179763	-0.145002	-0.0519426	-0.0851507	P53985	SLC16	1
1780	-0.00440967	0.0943814	0.0671924	-0.0680643	-0.071169	-0.0851507	Q15019	SEPT2	7
1781	-0.0147516	-0.0188417	0.0131233	-0.0116818	-0.0831292	-0.0851507	Q15046	KARS	17
1782	-0.0986973	-0.0772364	-0.0144011	-0.00666373	-0.122699	-0.0851507	O14561	NDUFA	2
1783	0.0405197	0.0569877	-0.0219469	0.0634075	-0.0696809	-0.0851507	Q8WUM4	PDCD6	9
1784	-0.0629967	-0.206931	-0.148378	-0.0541921	-0.104301	-0.0851507	Q96I25	RBM17	5
1785	-0.0117892	-0.233712	-0.193546	-0.148683	-0.111939	-0.0851507	Q9BY44	EIF2A	4
1786	-0.282836	-0.0744673	0.830182	-0.1105	-0.342266	-0.0864605	P61956	SUMO2	1
1787	-0.0753143	0.0695603	0.362952	-0.161638	-0.185778	-0.0864605	P54709	ATP1B	4
1788	-0.0147516	0.00557216	0.0688327	-0.0387437	-0.0951894	-0.0864605	Q16531	DDB1	21
1789	-0.00440967	-0.0827906	-0.0271942	-0.176589	-0.0315199	-0.0864605	Q02252	ALDH6	3
1790	0.156984	-0.0779295	-0.2314	0.149841	0.110454	-0.0864605	Q13242	SRSF9	2
1791	-0.159688	-0.227547	0.138701	-0.121306	-0.130435	-0.0877714	Q9Y3D9	MRPS2	4
1792	-0.0117892	0.207348	0.130347	0.0393487	-0.101258	-0.0877714	P06454	PTMA	5
1793	-0.0706829	-0.0115403	0.0845941	-0.134017	-0.0607845	-0.0877714	Q99417	MYCBP	2
1794	0.0204021	-0.0281882	-0.00286875	0.0230836	-0.138212	-0.0877714	P23434	GCSH	1
1795	-0.00440967	-0.0161824	-0.0507489	0.0409651	0.0799405	-0.0877714	Q09028	RBBP4	3
1796	0.0247367	-0.0545488	-0.184399	0.0554324	-0.0519426	-0.0877714	Q9Y3A4	RRP7A	2
1797	-0.0416907	-0.0620718	-0.302429	-0.0490242	-0.0171073	-0.0877714	Q15392	DHCR2	3
1798	-0.156413	-0.125859	0.372281	-0.206962	-0.27556	-0.0890835	P14678	SNRPB	6
1799	-0.143386	0.247184	0.183301	0.0586277	0.0528723	-0.0890835	Q8IY67	RAVER	1
1800	-0.034157	-0.0416463	0.0693791	-0.0997731	-0.102779	-0.0890835	Q9NZM1	MYOF	25
1801	-0.0103103	0.0160029	-0.0260265	-0.0750507	-0.0997381	-0.0890835	Q9P289	STK26	10
1802	0.0827067	-0.147522	-0.374905	0.0263513	0.0169068	-0.0890835	Q9Y3B7	MRPL1	4
1803	0.166169	-0.0484227	0.357147	0.224291	0.101235	-0.0903969	Q8N8Q8	COX18	1
1804	-0.0830666	0.010797	0.257579	-0.199309	-0.124243	-0.0903969	P34932	HSPA4	25
1805	-0.00440967	0.199934	0.197366	-0.0698077	-0.0997381	-0.0903969	P06576	ATP5B	14
1806	-0.219948	-0.0869703	0.180269	-0.0370374	-0.133541	-0.0903969	P11532	DMD	2
1807	-0.0386725	0.0770515	0.174694	-0.0593785	-0.133541	-0.0903969	P0DMV9	HSPA1	17
1808	-0.0416907	0.0449414	0.0937541	-0.117695	-0.131987	-0.0903969	O95831	AIFM1	12
1809	-0.197896	-0.0911622	-0.0620736	0.0165259	-0.00995456	-0.0903969	O95400	CD2BP	2
1810	-0.0356606	-0.0141911	-0.125062	0.00166113	0.0183068	-0.0903969	Q15459	SF3A1	13
1811	-0.228521	-0.417996	0.288412	-0.115893	-0.282438	-0.0917114	P26599	PTBP1	3
1812	0.0102371	0.138011	0.247475	-0.0541921	-0.0936764	-0.0917114	Q9Y383	LUC7L	6
1813	-0.0568771	0.10358	0.226072	-0.0524674	-0.111939	-0.0917114	P15311	EZR P	14
1814	-0.138531	-0.0661918	0.154237	-0.1105	-0.147601	-0.0917114	Q96TA1	FAM12	4
1815	-0.0311545	0.010797	0.119836	-0.0524674	-0.0816288	-0.0917114	Q15070	OXA1L	6
1816	-0.00440967	-0.0135279	0.0339873	-0.105126	-0.0519426	-0.0917114	Q9NYU2	UGGT1	16
1817	0.0659797	0.0347185	-0.282772	0.00166113	-0.122699	-0.0917114	Q12888	TP53B	4
1818	-0.108158	-0.0335564	-0.417141	0.00663309	-0.152318	-0.0917114	Q9BY77	POLDI	2
1819	-0.181159	-0.0342289	0.340946	-0.0133584	-0.113471	-0.0930271	P60174	TPI1	13
1820	-0.0236755	0.0906854	0.102856	-0.0663229	-0.146032	-0.0930271	O75380	NDUFS	4
1821	-0.0117892	-0.125143	-0.0746946	0.021447	-0.0387806	-0.0930271	P46939	UTRN	5
1822	-0.0877381	-0.184365	-0.191581	0.0649973	0.0363842	-0.0930271	Q9Y2R9	MRPS7	6
1823	-0.140148	-0.362899	-0.257885	0.121092	0.0610462	-0.0930271	Q96DZ1	ERLEC	1
1824	-0.10342	0.0689342	0.30799	-0.148683	-0.127336	-0.0943441	P54727	RAD23	5
1825	-0.0553512	-0.117997	0.264276	-0.134017	-0.258507	-0.0943441	O95336	PGLS	2
1826	-0.0599336	0.0943814	0.218703	-0.0855942	-0.08764	-0.0943441	Q9H8H3	METTL	2
1827	-0.0846221	-0.0995826	0.194364	-0.117695	-0.231634	-0.0943441	P22307	SCP2	6
1828	-0.0462298	-0.0607011	0.142861	0.00166113	-0.113471	-0.0943441	Q9NX63	CHCHD	7
1829	-0.0386725	0.004263	0.0573108	-0.180351	-0.0578312	-0.0943441	Q9H4A4	RNPEP	7
1830	0.0218484	-0.169515	-0.00401785	0.0602227	-0.0831292	-0.0943441	P62888	RPL30	7
1831	0.0304959	-0.0275186	-0.155382	0.0490204	-0.0593071	-0.0943441	Q9Y2W2	WBP11	5
1832	-0.199581	-0.25864	-0.208039	-0.0611115	-0.0831292	-0.0943441	Q9HCS7	XAB2	2
1833	-0.0553512	0.191906	0.283711	-0.157925	-0.142899	-0.0956622	P30101	PDIA3	23
1834	-0.208032	-0.0409704	0.192358	-0.090895	-0.189005	-0.0956622	Q9Y5X3	SNX5	3
1835	0.0160544	-0.25315	0.091604	-0.0421624	-0.166563	-0.0956622	Q16775	HAGH	2
1836	0.0102371	-0.0168468	0.0742871	-0.0167174	-0.0622634	-0.0956622	Q15102	PAFAH	3
1837	0.0102371	-0.0655043	-0.00401785	0.0554324	0.0785991	-0.0956622	Q9Y2A7	NCKAP	4
1838	0.033367	0.0789183	-0.0219469	-0.0944397	-0.0936764	-0.0956622	Q9HD20	ATP13	6
1839	0.0376629	-0.0565967	-0.138249	0.0247184	0.0042453	-0.0956622	P04083	ANXA1	10
1840	0.0743674	-0.411866	-0.316636	0.107271	-0.184167	-0.0956622	Q9NUI1	DECR2	2
1841	-0.192855	-0.000328445	0.675849	-0.306224	-0.438853	-0.0969815	P61970	NUTF2	1
1842	0.0882396	-0.0613863	0.159891	0.0361103	-0.0652259	-0.0969815	P14635	CCNB1	1
1843	0.00731963	-0.0155183	0.0551057	-0.00166305	-0.0185421	-0.0969815	P48556	PSMD8	3
1844	0.0771526	0.039839	-0.0219469	-0.023459	-0.0652259	-0.0969815	P10155	TROVE	4
1845	0.154349	0.220937	-0.0555064	0.0377304	0.0112932	-0.0969815	Q969Z0	TBRG4	7
1846	-0.0676035	-0.154085	-0.0566982	-0.0133584	-0.027181	-0.0969815	O00592	PODXL	4
1847	0.0218484	-0.0717036	-0.105197	-0.0200842	-0.046078	-0.0969815	P28482	MAPK1	8
1848	-0.032655	-0.470724	-0.264755	-0.0785566	-0.108879	-0.0969815	Q09161	NCBP1	2
1849	0.230129	0.445421	-0.0248597	0.0979836	0.0473971	-0.0983021	O43765	SGTA	2
1850	-0.0507833	-0.250804	-0.0295324	-0.0251493	-0.0786325	-0.0983021	P22061	PCMT1	3
1851	-0.0737689	-0.556992	-0.361588	-0.0891259	-0.353086	-0.0983021	O75251	NDUFS	2
1852	-0.0492639	0.0658	0.00971131	-0.0944397	-0.138212	-0.0996238	P50502	ST13	10
1853	-0.0706829	-0.154085	-0.115716	-0.0750507	-0.0329691	-0.0996238	P11166	SLC2A	4
1854	-0.359847	-0.298474	-0.308805	-0.10334	-0.090655	-0.0996238	P02533	KRT14	3
1855	-0.0815128	0.154038	-0.350583	0.0807991	-0.0344198	-0.0996238	Q9NP97	DYNLR	2
1856	-0.0924247	-0.103106	0.324105	-0.23603	-0.270423	-0.100947	O75964	ATP5L	4
1857	0.0261787	0.0888338	0.071017	-0.0645837	-0.0726586	-0.100947	Q8N5N7	MRPL5	3
1858	-0.0281583	0.139204	-0.048376	-0.0116818	-0.0741498	-0.100947	P23246	SFPQ	15
1859	-0.0251682	-0.0820952	-0.048376	-0.161638	-0.268714	-0.100947	Q9NVV4	MTPAP	2
1860	0.0116936	0.0474858	-0.0801376	-0.00166305	-0.0861348	-0.100947	P14406	COX7A	2
1861	-0.0584046	-0.177663	-0.136988	0.0148818	-0.0475419	-0.100947	P10515	DLAT	11
1862	0.0014669	-0.0531852	-0.168851	-0.172837	-0.200359	-0.100947	P04181	OAT P	4
1863	-0.0799607	-0.0102167	0.270942	-0.156072	-0.150744	-0.102271	P04080	CSTB	3
1864	-0.199581	-0.211487	0.177737	-0.0979931	-0.19386	-0.102271	P49006	MARCK	3
1865	-0.0955576	-0.0470649	0.0628089	-0.189799	-0.190622	-0.102271	P25786	PSMA1	10
1866	-0.0266625	0.0708115	-0.0109317	0.0132358	-0.195482	-0.102271	O60563	CCNT1	2
1867	-0.0861792	-0.0443531	-0.0543155	0.021447	-0.0936764	-0.102271	Q9BUP3	HTATI	3
1868	-0.17121	-0.112306	-0.313071	-0.393045	-0.27556	-0.102271	P36405	ARL3	2
1869	-0.184491	0.039839	0.175709	-0.201218	-0.144464	-0.103596	P08238	HSP90	13
1870	0.0813202	0.0353596	-0.347663	-0.0611115	-0.0816288	-0.103596	Q9P0L0	VAPA	7
1871	0.0131487	-0.0491021	-0.424815	-0.0167174	-0.0951894	-0.103596	Q9H0G5	NSRP1	2
1872	-0.00146839	0.158752	0.149594	-0.0167174	-0.169748	-0.104923	P22392	NME2	3
1873	-0.0753143	0.0166523	0.149594	-0.0768026	-0.0951894	-0.104923	P17980	PSMC3	6
1874	0.0131487	0.0557244	0.117724	-0.0733009	-0.0667093	-0.104923	P04844	RPN2	6
1875	-0.0568771	0.0114487	-0.00459275	-0.090895	-0.133541	-0.104923	Q13263	TRIM2	13
1876	-0.0892986	-0.307387	-0.0359822	-0.0524674	-0.149172	-0.104923	P48634	PRRC2	3
1877	-0.0645307	-0.0682563	-0.103964	-0.0183998	-0.0199783	-0.104923	P52789	HK2 P	2
1878	0.0218484	0.0689342	-0.115095	0.0458037	-0.021416	-0.104923	P80303	NUCB2	4
1879	-0.032655	0.0614005	0.300098	-0.112295	-0.107351	-0.106251	Q15629	TRAM1	3
1880	0.0518907	0.0563562	0.168587	-0.0285359	-0.160215	-0.106251	Q9Y3B8	REXO2	3
1881	-0.053827	-0.0102167	0.0964372	-0.0645837	-0.0756425	-0.106251	P49736	MCM2	16
1882	-0.120869	-0.197109	0.0517917	-0.0541921	-0.174538	-0.106251	P22626	HNRNP	10
1883	0.0102371	-0.247681	-0.0543155	0.0792267	-0.110408	-0.106251	Q06587	RING1	1
1884	-0.0103103	0.104192	0.267613	-0.0541921	-0.0622634	-0.10758	P09525	ANXA4	5
1885	-0.164615	-0.143889	0.21821	-0.114093	-0.250055	-0.10758	P39019	RPS19	11
1886	-0.0386725	0.155218	0.0872942	-0.0962153	-0.130435	-0.10758	Q92688	ANP32	4
1887	-0.0132696	-0.0565967	-0.0167187	-0.146841	-0.0982203	-0.10758	Q9H773	DCTPP	2
1888	-0.0892986	-0.142438	-0.0277784	0.061816	-0.0982203	-0.10758	P84103	SRSF3	5
1889	-0.506419	-0.633385	-0.0513427	-0.0541921	0.0391453	-0.10758	P02538	KRT6A	7
1890	0.0561319	0.0315089	-0.0716796	0.143836	-0.0113823	-0.10758	Q15181	PPA1	3
1891	0.0490564	0.0282922	-0.100887	-0.163499	-0.118078	-0.10758	P30520	ADSS	2
1892	0.00439623	-0.00361702	-0.214675	0.0328646	0.00988635	-0.10758	Q53H12	AGK	2
1893	-0.0830666	0.0869798	0.576723	-0.195497	-0.200359	-0.10891	Q10471	GALNT	2
1894	0	-0.0807053	0.140783	-0.1105	-0.0652259	-0.10891	Q9H078	CLPB	4
1895	0.170088	-0.25864	0.11084	-0.0926662	-0.261901	-0.10891	Q9Y5Y2	NUBP2	1
1896	-0.0103103	-0.0069131	-0.0149802	-0.0200842	-0.104301	-0.10891	P54819	AK2	6
1897	0.0701796	0.151083	-0.0330469	0.0198085	0.00847815	-0.10891	O43709	WBSCR	2
1898	-0.0939903	-0.125859	-0.205393	0.0279824	-0.11654	-0.10891	P82909	MRPS3	3
1899	-0.00146839	-0.0322125	-0.216672	0.0458037	-0.0475419	-0.10891	P32119	PRDX2	7
1900	0.0504742	0.107244	-0.230055	-0.117695	-0.0891467	-0.10891	P08621	SNRNP	11
1901	0.00585867	-0.0862729	-0.237469	-0.0116818	-0.128884	-0.10891	P61006	RAB8A	5
1902	0.0603606	0.0651723	-0.330263	-0.0891259	-0.0726586	-0.10891	P11182	DBT	3
1903	0.0319322	-0.0141911	-0.488525	0.0506261	0.0799405	-0.10891	O75381	PEX14	3
1904	-0.146632	-0.615161	0.182291	-0.0663229	-0.146032	-0.110242	P35226	BMI1	2
1905	0.0923754	-0.156279	-0.0698736	-0.191696	-0.185778	-0.110242	O14732	IMPA2	3
1906	0.0116936	-0.115149	-0.12194	-0.0336308	-0.0171073	-0.110242	Q6P996	PDXDC	1
1907	-0.0296556	0.0801615	0.170625	-0.0353331	-0.102779	-0.111574	P61586	RHOA	5
1908	-0.0846221	-0.142438	0.136096	-0.154221	-0.174538	-0.111574	Q92973	TNPO1	13
1909	-0.199581	-0.444566	-0.016139	0.0490204	0.0112932	-0.111574	Q9Y333	LSM2	2
1910	-0.0192067	-0.131604	-0.0383347	-0.15978	-0.149172	-0.111574	P14324	FDPS	3
1911	-0.119274	-0.428565	-0.206054	-0.0183998	-0.149172	-0.111574	P16401	HIST1	7
1912	-0.0660663	-0.292831	0.172661	-0.25574	-0.251741	-0.112908	P51553	IDH3G	2
1913	-0.0614644	-0.0925622	0.0490242	-0.128556	-0.17294	-0.112908	Q9Y5K5	UCHL5	3
1914	0.084092	-0.0281882	-0.046599	-0.0319305	-0.021416	-0.112908	Q92665	MRPS3	3
1915	-0.0386725	0.0588806	-0.0632708	-0.123115	-0.163385	-0.112908	P49748	ACADV	23
1916	0.0376629	0.211325	-0.087427	-0.0715533	-0.216735	-0.112908	P29597	TYK2	1
1917	-0.141766	-0.0572799	-0.208039	-0.0285359	-0.149172	-0.112908	Q2TAY7	SMU1	2
1918	0.0014669	0.0347185	-0.330984	0	-0.0696809	-0.112908	Q7L2J0	MEPCE	2
1919	-0.00440967	0.148715	0.323189	-0.023459	-0.104301	-0.114244	O43399	TPD52	6
1920	-0.053827	0.0016411	0.191355	-0.0593785	-0.17294	-0.114244	P15121	AKR1B	6
1921	-0.208032	-0.0335564	0.159891	-0.218519	-0.284163	-0.114244	P26368	U2AF2	3
1922	-0.0660663	-0.0135279	0.0573108	-0.123115	-0.0519426	-0.114244	Q9UJS0	SLC25	5
1923	0.00293231	0.0689342	0.02894	-0.135842	-0.171343	-0.114244	Q9NNW7	TXNRD	4
1924	-0.0132696	-0.0559137	-0.00804693	-0.23017	-0.185778	-0.114244	P00387	CYB5R	4
1925	0.0204021	-0.0402949	-0.0260265	-0.00833448	-0.0519426	-0.114244	Q9UMR2	DDX19	7
1926	-0.119274	-0.00559376	-0.0638698	-0.00833448	-0.0771367	-0.114244	Q15233	NONO	12
1927	-0.159688	0.0340772	0.0856748	-0.0217706	-0.0300722	-0.11558	P01130	LDLR	2
1928	-0.10342	0.126023	0.079721	-0.205045	-0.115005	-0.11558	P55809	OXCT1	12
1929	-0.0629967	-0.270476	0.0451408	-0.00499491	-0.0816288	-0.11558	Q9P2E9	RRBP1	18
1930	-0.108158	0.0423924	-0.194858	-0.0611115	-0.125789	-0.11558	P56385	ATP5I	3
1931	0.0160544	0.0257137	-0.196827	-0.0997731	-0.107351	-0.11558	P37837	TALDO	11
1932	-0.0356606	-0.163617	-0.210027	-0.00833448	0.0252864	-0.11558	Q9UHD9	UBQLN	2
1933	-0.0132696	-0.0525039	-0.232073	0.00497768	0.0528723	-0.11558	Q8NBJ4	GOLM1	3
1934	0.203611	-0.183619	-0.409507	0.0198085	0.0112932	-0.11558	Q9UJX6	ANAPC	1
1935	0.0304959	0.05066	-0.648233	0.021447	-0.0622634	-0.11558	Q8N201	INTS1	2
1936	-0.0447152	0.0385606	0.15681	-0.0715533	-0.0861348	-0.116918	O94979	SEC31	11
1937	0.0757607	-0.00493454	-0.0674691	-0.0268416	-0.107351	-0.116918	Q9UK45	LSM7	3
1938	-0.0192067	0.0211901	0.313535	-0.106915	-0.169748	-0.118257	Q9Y624	F11R	3
1939	0.0575428	0.0430301	0.0856748	-0.186012	-0.0257376	-0.118257	Q9Y6M0	PRSS2	3
1940	0.0247367	-0.0161824	-0.00172057	-0.0768026	-0.176139	-0.118257	Q9Y2T3	GDA P	3
1941	-0.120869	-0.0161824	-0.00229455	-0.0593785	-0.136653	-0.118257	Q9Y305	ACOT9	4
1942	-0.0281583	-0.0188417	-0.0167187	-0.216587	-0.239978	-0.118257	Q16719	KYNU	2
1943	-0.0924247	0.0443046	-0.134469	-0.106915	-0.124243	-0.118257	Q8NBS9	TXNDC	9
1944	-0.0103103	0.183833	0.65925	-0.0559188	-0.198732	-0.119597	P31949	S100A	3
1945	-0.106577	-0.117285	0.0953645	-0.216587	-0.335097	-0.119597	Q9NZL9	MAT2B	5
1946	-0.151514	0.0404778	0.0244386	-0.0507448	-0.115005	-0.119597	P55327	TPD52	2
1947	-0.106577	-0.272061	-0.153469	-0.0251493	-0.102779	-0.119597	Q12797	ASPH	16
1948	0.11559	0.178039	0.272841	-0.145002	-0.0329691	-0.120938	P30046	DDT P	2
1949	-0.0660663	-0.253933	0.147525	-0.087359	-0.118078	-0.120938	P62820	RAB1A	4
1950	0.0603606	-0.128011	0.0862148	-0.0541921	-0.130435	-0.120938	Q96EL2	MRPS2	2
1951	0.206157	0.332595	-0.103348	-0.087359	-0.119617	-0.120938	Q15437	SEC23	3
1952	0.0014669	-0.0717036	0.0980446	0.0181681	-0.00567991	-0.122281	P11233	RALA	4
1953	-0.0103103	-0.207689	0.0523446	-0.145002	-0.125789	-0.122281	P61960	UFM1	2
1954	-0.181159	-0.522618	-0.0650686	-0.117695	-0.285889	-0.122281	P62280	RPS11	8
1955	-0.0584046	-0.514151	-0.0959782	0.0425798	-0.122699	-0.122281	P06280	GLA P	8
1956	-0.0846221	0.0334355	0.312613	-0.124927	-0.101258	-0.123625	E9PAV3	NACA	4
1957	-0.151514	-0.201634	0.234866	-0.0768026	-0.210162	-0.123625	P60866	RPS20	5
1958	-0.225086	-0.332806	0.192358	0.0247184	-0.206887	-0.123625	O75475	PSIP1	2
1959	-0.122465	0.0160029	0.186326	-0.0663229	-0.101258	-0.123625	P25705	ATP5A	23
1960	0.0102371	0.237188	-0.0566982	0.0344884	0.0391453	-0.123625	Q01650	SLC7A	3
1961	-0.10027	-0.0525039	-0.0837777	-0.0268416	-0.144464	-0.123625	Q9BYD1	MRPL1	4
1962	-0.00293828	-0.0255116	-0.110137	0.0263513	-0.125789	-0.123625	O14910	LIN7A	3
1963	-0.0507833	-0.292027	-0.478109	-0.0541921	-0.0891467	-0.123625	Q9Y295	DRG1	3
1964	-0.104997	0.0658	0.362952	-0.0997731	-0.238305	-0.12497	P07237	P4HB	27
1965	-0.0371658	0.0385606	0.11508	-0.0785566	-0.0741498	-0.12497	P36776	LONP1	19
1966	-0.0568771	-0.00757322	0.0153935	-0.115893	-0.0475419	-0.12497	P62191	PSMC1	11
1967	-0.127266	-0.341935	-0.102117	0.0181681	-0.163385	-0.12497	P61247	RPS3A	15
1968	-0.00440967	0.0385606	-0.175309	0.00497768	-0.0846313	-0.12497	Q08257	CRYZ	8
1969	0.0992421	0.288641	0.0770066	-0.0768026	-0.118078	-0.126316	Q9BT78	COPS4	4
1970	-0.0676035	0.1212	0.251332	-0.0733009	-0.139773	-0.127664	P30084	ECHS1	6
1971	-0.106577	-0.0525039	0.11878	-0.135842	-0.174538	-0.127664	P30040	ERP29	8
1972	-0.10027	-0.0648172	0.0932169	-0.0628466	-0.25343	-0.127664	O75150	RNF40	1
1973	-0.0568771	-0.105224	0.00629125	-0.132195	-0.157051	-0.127664	P61289	PSME3	8
1974	-0.127266	0.0114487	-0.0965909	-0.0387437	-0.027181	-0.127664	Q03519	TAP2	2
1975	-0.108158	-0.297667	-0.204072	-0.0370374	-0.0446156	-0.127664	P45880	VDAC2	6
1976	-0.10027	-0.813278	-0.254462	-0.0183998	-0.189005	-0.127664	P25815	S100P	2
1977	-0.0236755	-0.0531852	-0.457498	0.0554324	-0.0637439	-0.127664	O75431	MTX2	2
1978	0.0276192	-0.232168	-0.545945	-0.0421624	-0.122699	-0.127664	Q9BTD8	RBM42	1
1979	-0.154778	-0.117997	0.151659	-0.167227	-0.171343	-0.129013	P61224	RAP1B	3
1980	0.221344	0.0519278	0.136617	-0.0285359	0.0224986	-0.129013	Q9NZB2	FAM12	2
1981	0.0518907	0.121804	0.108184	-0.0473057	-0.105825	-0.129013	P46926	GNPDA	3
1982	0.0743674	-0.331979	-0.505513	0.00332036	0.0336177	-0.129013	O95619	YEATS	1
1983	0.0261787	-0.138818	-0.51613	0.0328646	0.0238932	-0.129013	A5YKK6	CNOT1	2
1984	-0.376898	-0.37733	-0.523526	-0.0421624	-0.00141788	-0.129013	P08779	KRT16	4
1985	-0.135304	-0.239904	-0.577245	-0.0116818	-0.164973	-0.129013	Q13151	HNRNP	3
1986	-0.201267	-0.0890647	0.175201	-0.312403	-0.331526	-0.130363	P51970	NDUFA	2
1987	-0.0908608	0.027648	0.0937541	-0.1195	-0.169748	-0.130363	P14314	PRKCS	14
1988	-0.032655	-0.00625328	-0.00747065	-0.0733009	-0.131987	-0.130363	Q99471	PFDN5	4
1989	0.0743674	-0.0820952	-0.00747065	-0.0524674	-0.08764	-0.130363	P29218	IMPA1	1
1990	-0.0266625	-0.078623	-0.175956	0.0554324	-0.0846313	-0.130363	P16949	STMN1	6
1991	-0.0553512	-0.392769	-0.366013	0.164745	0.0691741	-0.130363	Q6PK04	CCDC1	2
1992	-0.053827	-0.0342289	0.137139	-0.040452	-0.142899	-0.131715	P55036	PSMD4	4
1993	-0.0939903	-0.0572799	0.106055	-0.214657	-0.211802	-0.131715	O60828	PQBP1	2
1994	-0.0908608	-0.141713	0.101788	-0.132195	-0.200359	-0.131715	O95302	FKBP9	7
1995	-0.0281583	-0.228316	-0.0590848	-0.0768026	-0.147601	-0.131715	P11940	PABPC	15
1996	0.0827067	0.070186	-0.107665	-0.218519	-0.155471	-0.131715	Q9UM00	TMCO1	3
1997	0.00731963	-0.168038	-0.187659	-0.0421624	-0.0652259	-0.133067	P32929	CTH	2
1998	-0.0939903	0.10358	0.593535	-0.154221	-0.233299	-0.134421	P99999	CYCS	6
1999	-0.181159	0.00557216	0.430006	-0.0891259	-0.221684	-0.134421	O95881	TXNDC	2
[truncated: 343 more rows]
