# Supplementary material for: Compounds activating VCP D1 ATPase enhance both autophagic and proteasomal neurotoxic protein clearance
Source: Nat Commun. 2022 Jul 16;13:4146. doi: 10.1038/s41467-022-31905-0 (PMC9288506; doi:10.1038/s41467-022-31905-0)
Supplement: Supplementary file 5 — Supplementary Data 2 [file 41467_2022_31905_MOESM5_ESM.xlsx]

## Sheet: Initial kinase panel
	SMER28 was tested at a concentration of 10 µM against 123 kinases in a Thermo Fisher Scientific panel. Percentage inhibition is shown in the table.
	Kinase	Inhibition (%) at 10 µM		Kinase	Inhibition (%) at 10 µM
	ABL1	11		MAP3K7/MAP3K7IP1 (TAK1-TAB1)	34
	ABL2 (Arg)	3		MAP3K9 (MLK1)	-2
	ACVR1B (ALK4)	-19		MAPK1 (ERK2)	-2
	AKT1 (PKB alpha)	3		MAPK14 (p38 alpha) Direct	7
	AKT2 (PKB beta)	-8		MAPK8 (JNK1)	-2
	ALK	25		MAPKAPK2	0
	AMPK A2/B1/G1	12		MAPKAPK5 (PRAK)	8
	AURKB (Aurora B)	18		MARK1 (MARK)	11
	AURKC (Aurora C)	-6		MARK2	9
	AXL	17		MET (cMet)	8
	BLK	4		MINK1	45
	BMX	11		MKNK2 (MNK2)	32
	BRAF	13		MST1R (RON)	-4
	BTK	8		MYLK (MLCK)	12
	CAMK1 (CaMK1)	13		NEK2	-1
	CAMK2B (CaMKII beta)	4		NTRK1 (TRKA)	33
	CDK1/cyclin B	22		NUAK1 (ARK5)	40
	CDK2/cyclin A	15		PAK1	0
	CDK7/cyclin H/MNAT1	34		PAK2 (PAK65)	9
	CDK9/cyclin T1	40		PAK4	0
	CHEK1 (CHK1)	-8		PAK7 (KIAA1264)	7
	CSF1R (FMS)	39		PDGFRB (PDGFR beta)	8
	CSNK1G1 (CK1 gamma 1)	31		PDK1	-7
	CSNK2A2 (CK2 alpha 2)	10		PI4KB (PI4K beta)	66
	DDR2	0		PIK3C2A (PI3K-C2 alpha)	22
	DMPK	57		PIK3C3 (hVPS34)	12
	DNA-PK	37		PIK3CA/PIK3R1 (p110 alpha/p85 alpha)	78
	DYRK2	67		PIK3CB/PIK3R1 (p110 beta/p85 alpha)	23
	EEF2K	2		PIK3CD/PIK3R1 (p110 delta/p85 alpha)	78
	EGFR (ErbB1)	12		PIK3CG (p110 gamma)	65
	EGFR (ErbB1) T790M L858R	15		PIM2	-15
	EPHA5	7		PLK1	11
	EPHB1	6		PRKACA (PKA)	10
	EPHB4	-1		PRKCA (PKC alpha)	10
	ERBB2 (HER2)	-1		PRKCE (PKC epsilon)	18
	ERBB4 (HER4)	10		PRKCQ (PKC theta)	0
	FER	16		PRKG1	6
	FES (FPS)	8		PTK2 (FAK)	8
	FGFR1	27		PTK6 (Brk)	0
	FGFR1 V561M	9		RAF1 (cRAF) Y340D Y341D	13
	FGFR2	19		RET	25
	FGFR3	-7		RET V804L	30
	FGFR4	7		RET V804M	38
	FLT1 (VEGFR1)	9		ROCK1	-13
	FLT3	40		ROCK2	-5
	FRAP1 (mTOR)	-7		ROS1	26
	FYN	9		RPS6KA1 (RSK1)	21
	GSK3A (GSK3 alpha)	23		RPS6KA5 (MSK1)	-3
	GSK3B (GSK3 beta)	24		RPS6KB1 (p70S6K)	22
	IGF1R	12		SGK (SGK1)	15
	IKBKB (IKK beta)	17		SRC	2
	INSR	-1		SRPK1	5
	INSRR (IRR)	5		STK17A (DRAK1)	34
	IRAK4	68		STK4 (MST1)	11
	JAK1	-13		SYK	8
	JAK2	3		TBK1	4
	JAK3	14		TGFBR1 (ALK5)	6
	KDR (VEGFR2)	13		TNIK	38
	KIT	25		TYRO3 (RSE)	11
	LCK	19		ULK2	3
	LYN A	20		YES1	13
	MAP2K1 (MEK1)	3

## Sheet: kinases retested IC50
	SMER28 was tested in Thermo Fisher Scientific kinase assays and found to have an IC50 of 9.05 µM for IRAK4 (FRET-Z-Lyte assay)
	and IC50s of 7.61, 2.37, 3.01 and 9.27 µM for PI4KB, PIK3CA/PIK3R1, PIK3CD/PIK3R1 and PIK3CG (p110 gamma) respectively (FRET-Adapta assays).
	Kinase	IC50 (µM)
	IRAK4	9.05
	PI4KB	7.61
	PIK3CA/PIK3R1	2.37
	PIK3CD/PIK3R1	3.01
	PIK3CG (p110 gamma)	9.27
