# Supplementary material for: Compounds activating VCP D1 ATPase enhance both autophagic and proteasomal neurotoxic protein clearance
Source: Nat Commun. 2022 Jul 16;13:4146. doi: 10.1038/s41467-022-31905-0 (PMC9288506; doi:10.1038/s41467-022-31905-0)
Supplement: Supplementary file 6 — Supplementary Data 3 [file 41467_2022_31905_MOESM6_ESM.xlsx]

## Sheet:  IC50 SMER28 analogs
	IC50 for SMER28 analogs on inhibition of selected kinases in in vitro kinase panel
		IC50 (µM) Kinase inhibition						Autophagy induction
	COMPOUND	PI4KB	PIK3CA/PIK3R1	PIK3CD/PIK3R1	PIK3CG (p110 gamma)	IRAK4	PIK3C3/VPS34
	SMER28	7.610	2.370	3.010	9.270	9.050	>10.000	++
	Analog A	>10.000	3.000	2.090	4.240	>10.000	>10.000	+++
	Analog B	7.460	4.980	5.560	>10.000	>10.000		–
	Analog C	>10.000	>10.000	>10.000	>10.000	>10.000		+
	Analog D	>10.000	2.78	3.42	3.09	8.07	>10.000	++
	Analog E	>10.000	>10.000	>10.000	>10.000	9.92	>10.000	++
	Analog F	>10.000	5.890	3.380	6.490	>10.000	>10.000	+
	Method	FRET-Adapta CR	FRET-Adapta CR	FRET-Adapta CR	FRET-Adapta CR	FRET-Z-Lyte CR	FRET-Adapta CR
	ATP concentration	5 µM	25 µM	75 µM	25 µM	25 µM	10 µM
		IRAK4 excluded as potential target, as autophagy-inducing SMER28 analogs A, C, E and F show no inhibition of this kinase
		Analog A induces autophagy, almost better than SMER28, but have no effect on PI4KB
		Analog C, D, E and F induce autophagy, but have no effect on PI4KB
		Analog B does not induce autophagy, but show similar in vitro effect on PI4KB,PIK3CA, PIK3CD as SMER28
		Analog C and E induce autophagy, but have no effect on PIK3CA
		Analog C and E induce autophagy, but have no effect on PIK3CD
		PIK3CG is targeted by autophagy-inducing analogs A, D and F, but not C and E
