# Supplementary material for: Compounds activating VCP D1 ATPase enhance both autophagic and proteasomal neurotoxic protein clearance
Source: Nat Commun. 2022 Jul 16;13:4146. doi: 10.1038/s41467-022-31905-0 (PMC9288506; doi:10.1038/s41467-022-31905-0)
Supplement: Supplementary file 8 — Source Data [file 41467_2022_31905_MOESM8_ESM.xlsx]

## Sheet: Fig1
FIGURE 1
Fig 1a. SMER28 autophagy induction measured by SRAI-LC3B assay
dose curve for 24 h treatment (AD)									dose curve for 48 h treatment (AD)
DMSO	3	10	30	40	50	100	uM SMER28		DMSO	3	10	20	30	50	100	uM SMER28
1	0.959554	1.15924	1.11465	1.08599	1.15924	1.35669			1	1.16223	1.22449	1.27638	1.3421	1.5946	1.89554
1	0.947869	0.88623	0.932131	0.958361	1.08525	1.20984			1	1.14267	1.32307	1.47442	1.51778	1.69124	1.71726
1	0.988636	1.09659	1.16761	1.26989	1.3125	1.33523			1	1.07764	1.27019	1.46273	1.57453	1.59627	1.61491
ANOVA P = 0.0264									ANOVA P < 0.0001
Tukey's multiple comparisons test	Mean Diff.	95.00% CI of diff.	Significant?	Summary	Adjusted P Value				Tukey's multiple comparisons test	Mean Diff.	95.00% CI of diff.	Significant?	Summary	Adjusted P Value
DMSO vs. 3	0.03465	-0.2642 to 0.3335	No	ns	0.9996				DMSO vs. 3	-0.1275	-0.3739 to 0.1188	No	ns	0.5874
DMSO vs. 10	-0.04735	-0.3462 to 0.2515	No	ns	0.9976				DMSO vs. 10	-0.2726	-0.5189 to -0.02622	Yes	*	0.026
DMSO vs. 30	-0.07147	-0.3703 to 0.2273	No	ns	0.9791				DMSO vs. 20	-0.4045	-0.6509 to -0.1582	Yes	***	0.001
DMSO vs. 40uM SMER28	-0.1047	-0.4035 to 0.1941	No	ns	0.8842				DMSO vs. 30	-0.4781	-0.7245 to -0.2318	Yes	***	0.0002
DMSO vs. 50	-0.1857	-0.4845 to 0.1131	No	ns	0.3917				DMSO vs. 50	-0.6274	-0.8737 to -0.3810	Yes	****	<0.0001
DMSO vs. 100	-0.3006	-0.5994 to -0.001779	Yes	*	0.0482				DMSO vs. 100	-0.7426	-0.9889 to -0.4962	Yes	****	<0.0001
3 vs. 10	-0.082	-0.3808 to 0.2168	No	ns	0.9596				3 vs. 10	-0.1451	-0.3914 to 0.1013	No	ns	0.4495
3 vs. 30	-0.1061	-0.4049 to 0.1927	No	ns	0.8781				3 vs. 20	-0.277	-0.5234 to -0.03064	Yes	*	0.0233
3 vs. 40uM SMER28	-0.1394	-0.4382 to 0.1594	No	ns	0.6888				3 vs. 30	-0.3506	-0.5970 to -0.1043	Yes	**	0.0037
3 vs. 50	-0.2203	-0.5191 to 0.07850	No	ns	0.2245				3 vs. 50	-0.4999	-0.7462 to -0.2535	Yes	***	0.0001
3 vs. 100	-0.3352	-0.6340 to -0.03643	Yes	*	0.0236				3 vs. 100	-0.6151	-0.8614 to -0.3687	Yes	****	<0.0001
10 vs. 30	-0.02411	-0.3229 to 0.2747	No	ns	>0.9999				10 vs. 20	-0.1319	-0.3783 to 0.1144	No	ns	0.5518
10 vs. 40uM SMER28	-0.05739	-0.3562 to 0.2414	No	ns	0.9932				10 vs. 30	-0.2056	-0.4519 to 0.04080	No	ns	0.1326
10 vs. 50	-0.1383	-0.4371 to 0.1605	No	ns	0.6958				10 vs. 50	-0.3548	-0.6011 to -0.1084	Yes	**	0.0033
10 vs. 100	-0.2532	-0.5520 to 0.04557	No	ns	0.1231				10 vs. 100	-0.47	-0.7163 to -0.2236	Yes	***	0.0002
30 vs. 40uM SMER28	-0.03328	-0.3321 to 0.2655	No	ns	0.9997				20 vs. 30	-0.07363	-0.3200 to 0.1727	No	ns	0.9406
30 vs. 50	-0.1142	-0.4130 to 0.1846	No	ns	0.839				20 vs. 50	-0.2229	-0.4692 to 0.02349	No	ns	0.0885
30 vs. 100	-0.2291	-0.5279 to 0.06969	No	ns	0.1922				20 vs. 100	-0.3381	-0.5844 to -0.09170	Yes	**	0.005
40uM SMER28 vs. 50	-0.08092	-0.3797 to 0.2179	No	ns	0.9621				30 vs. 50	-0.1492	-0.3956 to 0.09712	No	ns	0.4189
40uM SMER28 vs. 100	-0.1958	-0.4946 to 0.1030	No	ns	0.3359				30 vs. 100	-0.2644	-0.5108 to -0.01807	Yes	*	0.0319
50 vs. 100	-0.1149	-0.4137 to 0.1839	No	ns	0.8352				50 vs. 100	-0.1152	-0.3616 to 0.1312	No	ns	0.6866
Fig 1b. HTTQ7 and HTTQ111 levels upon SMER28 treatment
	LW_601 blot for full length Huntingtin (detected with antibody specific to Huntingtin)
Fig 1c. HTTQ7 and HTTQ111 levels upon SMER28 treatment
		Q7_ DMSO	Q7_ SMER28	Q111_ DMSO	Q111_ SMER28
	LW_599rep1	1	0.722707	1	0.89429
	LW_575	1	0.923989	1	0.691043
	LW_599rep2	1	1.17294	1	0.793175
	LW_601	1	1.04051	1	0.610925
	one sampe t test		0.7384		0.0262
Fig 1d. Mutant HTT levels in patient-derived fibroblasts
		DMSO_ 17/45	SMER28_ 17/45	DMSO_ 17/80	SMER28_ 17/80
	LW_626_rep1			1	0.735265
	LW_626_rep2			1	0.948214
	LW_621	1	0.843187	1	0.676726
	LW_626B_rep2	1	0.962602
	LW_637A			1	0.646306
	LW_637B	1	0.942121
	LW_638	1	0.721897
	one sampe t test		0.0953		0.0355
Fig 1e. WT HTT levels in patient-derived fibroblasts
							LW_638rerun040821
		Ctrl1 DMSO	Ctrl1 SMER28	Ctrl2 DMSO	Ctrl2 SMER28
		1	1.22337	1	1.13579
		1	0.991506
		1	1.26931	1	0.825806
		1	1.18948	1	0.784194
		1	1.066	1	1.24806
	one sampe t test		0.0457		0.9901
		SMER28 treatment does not significantly decrease wild type HTT levels
Fig 1f. ATAXIN3 mutant and wild type levels in patient-derived fibroblasts
											LW_645r1 blot
			Ctrl1 DMSO	Ctrl1 SMER28	DMSO_ WT	SMER28_WT	DMSO_ polyQ	SMER28_ polyQ
		LW_637	1	0.896009	1	1.22719	1	0.707427
		LW_645rep1	1	0.893069	1	0.780373	1	0.568842
		LW_645rep2	1	1.12746	1	0.858692	1	0.732004
		LW_645B_rep1	1	0.904694	1	1.56824	1	0.774519
		LW_645B_rep2	1	0.84301	1	0.888019	1	0.895648
		one sampe t test		0.2491		0.6842		0.0075
Fig 1e. Proteostat staining in HD patient-derived fibroblasts
	SMER28 treated sample normalized to DMSO control
		DMSO	SMER28
	LW_621	1	0.702817
	LW_626	1	0.81378
	LW_632	1	0.225032
	LW_638	1	0.172698
	one sampe t test		0.0497

## Sheet: Fig2
FIGURE 2
Fig 2b. DARTS assay DMSO vs SMER.
SMH 191210 (gel 2). Amount of VCP/GAPDH after digestion in DMSO = 1.
Raw values from blot: VCP and GAPDH band intensities
							VCP		GAPDH			VCP/GAPDH ratios
		VCP		GAPH			norm to DMSO		norm to DMSO
		Name	Signal	Name	Signal								Norm
no pronase	DMSO	1	5670	1	1280		1		1			4.42969	1
	SMER	2	1140	2	988		0.201058		0.771875			1.15385	0.26048
+ pronase	DMSO	3	8500	3	1690		1		1			5.02959	1
	SMER	4	2900	4	1440		0.341176		0.852071			2.01389	0.400408
														1.53719	= compare VCP in sMER sample + vs - pronase
Fig 2c. ATPase activity of VCP WT
	VCP (WT) ATPase activity (60min), SMH 201105
		DMSO	SMER28
	201028	100	106.7		one sample t test		0.0002
	201029	100	109.6
	201030	100	113.1
	201105	100	109.3
	201029-C	100	111.2
	201106-C	100	112.68
	201109	100	108.21
	DMSO	DMSO+ DBeQ	SMER28 + DBeQ
	100	74	92.2		ANOVA P = 0.0231
	100	86.8	84.1		Tukey's Multiple Comparison Test	Mean Diff.	q	Significant? P < 0.05?	Summary	95% CI of diff
	100	91.3	76.8		DMSO vs DBeQ	0.135	4.168	Yes	*	0.007080 to 0.2629
	100	92.5	92.3		DMSO vs DBeQ_SMER28	0.1375	4.245	Yes	*	0.009580 to 0.2654
	100	77.3	99.6		DBeQ vs DBeQ_SMER28	0.0025	0.07718	No	ns	-0.1254 to 0.1304
	DMSO	DMSO+ NMS873	SMER28 + NMS873									DMSO	DMSO+ CB-5083	SMER28 + CB-5083
	100	32.8	30.4		ANOVA < 0.0001							100	37.5	30.3		ANOVA < 0.0001
	100	30.7	32		Tukey's Multiple Comparison Test	Mean Diff.	q	Significant? P < 0.05?	Summary	95% CI of diff		100	37.4	33.9		Tukey's Multiple Comparison Test	Mean Diff.	q	Significant? P < 0.05?	Summary	95% CI of diff
	100	50.7	53.1		DMSO vs NMS873	0.5775	13.25	Yes	***	0.4054 to 0.7496		100	51.1	49.4		DMSO vs CB5083	0.57	17.39	Yes	***	0.4406 to 0.6994
	100	49.3	51.8		DMSO vs NMS873_SMER28	0.5825	13.37	Yes	***	0.4104 to 0.7546		100	45.8	46.4		DMSO vs CB5083_SMER28	0.6025	18.38	Yes	***	0.4731 to 0.7319
	100	83.5	94.7		NMS873 vs NMS873_SMER28	0.005	0.1148	No	ns	-0.1671 to 0.1771		100	92.1	80.7		CB5083 vs CB5083_SMER28	0.0325	0.9916	No	ns	-0.09693 to 0.1619
Fig 2d. ATPase activity of VCP E578Q mutant
	SMH, 120 min
		DMSO	SMER28
	201028	100	96.9		one sample t test		0.0115
	201105-1	100	94
	201105-2	100	110.5
	201105-4	100	106.1
	201106-1	100	110.1
	201106-2	100	125.8
	201106-3	100	105.6
	201106-4	100	108.3
	201106-5	100	112.73
	201109-1	100	103.79
	201109-2	100	113.49
	DMSO	DMSO + CB-5083	SMER28+ CB-5083		ANOVA P = 0.7474
	100	85.8	114.4		Tukey's Multiple Comparison Test	Mean Diff.	q	Significant? P < 0.05?	Summary	95% CI of diff
	100	77.8	88.4		DMSO vs DMSO_CB-5083	2.661	1.017	No	ns	-6.463 to 11.78
	100	93.2	82.5		DMSO vs SMER28_CB-5083	2.186	0.8354	No	ns	-6.937 to 11.31
	100	87.1	96		DMSO_CB-5083 vs SMER28_CB-5083	-0.4745	0.1813	No	ns	-9.598 to 8.649
	100	97.3	83.4
	100	105.7	110.1
	100	99.9	105
	100	100.8	94.7
	100	102.85	94.93
	100	116.76	102.97
	100	103.52	103.55
	DMSO	DMSO+ NMS873	SMER28+ NMS873		ANOVA < 0.0001
	100	58.9	62.3		Tukey's Multiple Comparison Test	Mean Diff.	q	Significant? P < 0.05?	Summary	95% CI of diff
	100	91.2	96.9		DMSO vs DMSO_NMS873	21.58	7.588	Yes	***	11.66 to 31.49
	100	66.7	64.3		DMSO vs SMER28_NMS873	20.51	7.214	Yes	***	10.60 to 30.43
	100	79.1	75.1		DMSO_NMS873 vs SMER28_NMS873	-1.065	0.3744	No	ns	-10.98 to 8.848
	100	70.5	65.9
	100	79.8	69.8
	100	89.6	85.8
	100	70.5	88.5
	100	80.76	83.88
	100	88.69	94.21
	100	86.9	87.67
Fig 2e. ATPase activity of VCP E350Q mutant
	LW, 120min
	DMSO	SMER28		one sample t test		0.0771788
	100	94.9841
	100	101.587
	100	98.8268
	100	90.7248
	100	81.4871
	100	94.8958
	100	85.8787
	100	109.976
	100	89.2667
	LW, 120min												LW, 120min
	DMSO	DMSO_ NMS873	SMER28_ NMS873		ANOVA < 0.0001								DMSO	DMSO_ CB5083	SMER28_ CB5083		ANOVA < 0.0001
	100	53.3132	58.0104		Tukey's Multiple Comparison Test	Mean Diff.	q	Significant? P < 0.05?	Summary	95% CI of diff			100	34.0882	33.8534		Tukey's Multiple Comparison Test	Mean Diff.	q	Significant? P < 0.05?	Summary	95% CI of diff
	100	53.9171	54.9923		DMSO vs DMSO_NMS873	0.543	29.73	Yes	***	0.4785 to 0.6075			100	27.1036	38.3001		DMSO vs DMSO_CB5083	0.7192	52.83	Yes	***	0.6711 to 0.7673
	100	52.726	54.1235		DMSO vs SMER28_NMS873	0.5333	29.2	Yes	***	0.4688 to 0.5978			100	33.4023	18.668		DMSO vs SMER28_CB5083	0.7114	52.26	Yes	***	0.6633 to 0.7595
	100	41.9272	45.1563		DMSO_NMS873 vs SMER28_NMS873	-0.009677	0.5299	No	ns	-0.07418 to 0.05483			100	29.4229	30.6252		DMSO_CB5083 vs SMER28_CB5083	-0.007779	0.5714	No	ns	-0.05586 to 0.04030
	100	43.5045	43.2696										100	27.6771	28.6841
	100	46.1321	44.7898										100	30.9255	28.8591
	100	40.7061	42.403										100	27.0138	28.1646
	100	40.6314	40.127										100	20.3811	26.9568
	100	38.4304	37.1255										100	22.7164	25.6203
Fig 2f, g. VCP hexamer
									LW_704rep2 blot (stained all for VCP)
			DMSO	SMER28	CB5083
		LW_704rep1	1	0.795511	0.411471
		LW_704rep2	1	0.52834	0.281376
		LW_704rep3	1	1.24759	0.688103
		ANOVA P = 0.0489
		Tukey's Multiple Comparison Test	Mean Diff.	q	Significant? P < 0.05?	Summary	95% CI of diff
		DMSO vs SMER28	0.1429	1.356	No	ns	-0.3882 to 0.6739
		DMSO vs CB5083	0.5397	5.122	Yes	*	0.008600 to 1.071
		SMER28 vs CB5083	0.3968	3.766	No	ns	-0.1343 to 0.9279

## Sheet: Fig3
FIGURE 3
Fig 3b. PI3P puncta upon starvation (EBSS)
Number of PI3P puncta per cell; SMH190308, normalized against basal (DMEM) conditions
	DMEM	EBSS	EBSS_IN1		one-way ANOVA; P = 0.0040
	1	1.54	0.62		Tukey's multiple comparisons test	Mean Diff.	95.00% CI of diff.	Significant?	Summary	Adjusted P Value
	1	1.72			DMSO vs. EBSS	-0.9125	-1.698 to -0.1271	Yes	*	0.0255
	1	1.57	0.66		DMSO vs. EBSS_IN1	0.4833	-0.3650 to 1.332	No	ns	0.2893
	1	2.82	0.27		EBSS vs. EBSS_IN1	1.396	0.5475 to 2.244	Yes	**	0.0039
Fig 3c. PI3P puncta upon treatment with SMER28
	DMSO	SMER28 2h	SMER28 4h	SMER28 6h	SMER28 6h_IN1	SMER28+ DBeQ
	1	1.84	2.68	2.51	1.74	1.58
	1			2.07
	1	1.47	1.59	1.66	0.24	0.21
	1	2.45	2.73	2.73	0.09	0.27
	ANOVA P = 0.0079							ANOVA P = 0.0153
	Tukey's multiple comparisons test	Mean Diff.	95.00% CI of diff.	Significant?	Summary	Adjusted P Value		Tukey's multiple comparisons test	Mean Diff.	95.00% CI of diff.	Significant?	Summary	Adjusted P Value
	DMSO vs. SMER28 2h	-0.92	-1.964 to 0.1245	No	ns	0.0889		DMSO vs. SMER28 6h	-1.243	-2.530 to 0.04500	No	ns	0.0592
	DMSO vs. SMER28 4h	-1.333	-2.378 to -0.2889	Yes	*	0.0131		DMSO vs. SMER28 6h_IN1	0.31	-1.081 to 1.701	No	ns	0.9016
	DMSO vs. SMER28 6h	-1.243	-2.210 to -0.2755	Yes	*	0.0126		DMSO vs. SMER28+DBeQ	0.3133	-1.077 to 1.704	No	ns	0.8989
	SMER28 2h vs. SMER28 4h	-0.4133	-1.530 to 0.7033	No	ns	0.6791		SMER28 6h vs. SMER28 6h_IN1	1.553	0.1618 to 2.943	Yes	*	0.0284
	SMER28 2h vs. SMER28 6h	-0.3225	-1.367 to 0.7220	No	ns	0.7824		SMER28 6h vs. SMER28+DBeQ	1.556	0.1652 to 2.946	Yes	*	0.028
	SMER28 4h vs. SMER28 6h	0.09083	-0.9536 to 1.135	No	ns	0.993		SMER28 6h_IN1 vs. SMER28+DBeQ	0.003333	-1.483 to 1.490	No	ns	>0.9999
Fig 3d. PI3P puncta upon treatment with SMER28 and VCP inhibitors
	DMSO	SMER28	CB-5083	SMER28_ CB5083	NMS873	SMER28_ NMS873
	1	3.02148	0.0657343	0.0835646	0.0275116	0.912366
	1	6.94456	0.0471783	0.275698	1.25651	0.0517439
	1	3.95181	0.287629	0.789889	0.0262486	0.0183458
	1	9.33194	0	0	0.072296	0
paired Student t test		0.0444036		0.208442		0.830305
Fig 3e. PI3P puncta upon treatment with SMER28 in VCP knockdown cells
	SCR DMSO	SCR EBSS	SCR SMER	VCP KD DMSO	VCP KD EBSS	VCP KD SMER
	1	2.21613	2.1611	1.24038	2.12967	0.97295
	1	1.80036	1.68308	1.09849	1.62001	1.19908
	1	3.20901	1.80261	0.900437	1.57639	1.22792
	1	2.2613	1.46934	0.411381	1.3169	0.383612
	ANOVA P = 0.0022							ANOVA P = 0.0294
	Tukey's Multiple Comparison Test	Mean Diff.	q	Significant? P < 0.05?	Summary	95% CI of diff		Tukey's Multiple Comparison Test	Mean Diff.	q	Significant? P < 0.05?	Summary	95% CI of diff
	SCR DMSO vs SCR EBSS	-1.372	7.176	Yes	**	-2.127 to -0.6168		VCP KD DMSO vs VCP KD EBSS	-0.7481	4.096	Yes	*	-1.469 to -0.02685
	SCR DMSO vs SCR SMER	-0.779	4.075	Yes	*	-1.534 to -0.02413		VCP KD DMSO vs VCP KD SMER	-0.03322	0.1819	No	ns	-0.7544 to 0.6880
	SCR EBSS vs SCR SMER	0.5927	3.1	No	ns	-0.1622 to 1.348		VCP KD EBSS vs VCP KD SMER	0.7149	3.914	No	ns	-0.006369 to 1.436
Fig 3g. VPS34 activity upon SMER28
	- VPS34	VPS34_ DMSO	VPS34 _SMER28
	100	106.551	93.3468
	100	107.293	114.251
	100	105.22	46.2808
paired Student t test			0.381004
Fig 3h. SRAI-LC3 assay
	DMSO	SMER28	DMSO_ CB5083	SMER28_ CB5083
	1	1.22738	1	1.09959
	1	1.14308	1	0.954346
	1	1.12205	1	1.09516
	1	1.12668	1	1.05243
	1	1.11458
	ANOVA P = 0.0010
	Tukey's multiple comparisons test	Mean Diff.	95.00% CI of diff.	Significant?	Summary	Adjusted P Value
	DMSO vs. SMER28	-0.1468	-0.2235 to -0.06999	Yes	***	0.0008
	DMSO vs. SMER28+CB5083	-0.05038	-0.1318 to 0.03104	No	ns	0.2589
	SMER28 vs. SMER28+CB5083	0.09637	0.01495 to 0.1778	Yes	*	0.0213

## Sheet: Fig4
FIGURE 4
Fig 4b.LC3 puncta upon SMER28 and VCP inhibitors
	DMSO	SMER28	NW1030	CB5083	NW1030 _CB5083	NMS873	NW1030_ NMS873
	1	1.21502	1.35268
	1	1.64829	1.61354	0.543083	0.388776	0.278936	0.651453
	1	1.40213	1.22174	0.784632	0.378001	0.765354	0.800549
	1	1.232	1.15769	0.679242	0.391295	0.701757	0.351056
	paired Student t test				0.0603947		0.935816
	ANOVA P = 0.0197
	Tukey's multiple comparisons test	Mean Diff.	95.00% CI of diff.	Significant?	Summary	Adjusted P Value
	DMSO vs. NW1030	-0.3364	-0.6612 to -0.01160	Yes	*	0.0428
	DMSO vs. SMER28	-0.3744	-0.6992 to -0.04955	Yes	*	0.0258
	NW1030 vs. SMER28	-0.03795	-0.3628 to 0.2869	No	ns	0.9434
Fig 4c. PI(3)P puncta upon NW1030 and VCP inhibitors
	DMSO	NW1030	DMSO + CB-5083	NW1030 + CB-5083	DMSO + NMS873	NW1030 + NMS873
	1	2.14451	0.0657343	0.466603	0.0275116	0.00823373
	1	8.21491	0.0471783	0.0515591	1.25651	0
	1	4.71798	0.287629	0.329693	0.0262486	0
	1	8.62046	0	1.75708	1.0723	0.447908
paired Student t test		0.0489916		0.273201		0.200688
Fig 4d. WIPI2 and ATG16 puncta upon starvation (EBSS)
		ATG16		WIPI2
		DMSO	HBSS	DMSO	HBSS
		1	2.50789	1	2.52035
		1	1.55031	1	2.22215
		1	1.74259	1	2.64821
Paired one tail Student t test			0.0428526		0.00367819
Fig 4e. ATG16 puncta upon treatment with SMER28, NW1030 and VCP inhibitor
	DMSO	SMER28	NW1030	CB-5083	SMER28_ CB-5083	NW1030_ CB-5083
	1	1.46688	1.4236	1.03515	1.22807	1.1753
	1	1.88324	2.06624	1.18316	1.07077	0.889087
	1	1.59101	1.55684	0.952591	1.00447	1.02416
	ANOVA P = 0.0189							ANOVA P = 0.7880
	Tukey's Multiple Comparison Test	Mean Diff.	q	Significant? P < 0.05?	Summary	95% CI of diff		Tukey's Multiple Comparison Test	Mean Diff.	q	Significant? P < 0.05?	Summary	95% CI of diff
	DMSO vs SMER 20uM	-0.647	4.842	Yes	*	-1.227 to -0.06718		CB 5uM vs SMER+CB	-0.04413	0.6085	No	ns	-0.3588 to 0.2705
	DMSO vs NW 10uM	-0.6822	5.105	Yes	*	-1.262 to -0.1024		CB 5uM vs NW+CB	0.02745	0.3785	No	ns	-0.2872 to 0.3421
	SMER 20uM vs NW 10uM	-0.03518	0.2633	No	ns	-0.6150 to 0.5447		SMER+CB vs NW+CB	0.07158	0.987	No	ns	-0.2431 to 0.3863
Fig 4f. WIPI2 puncta upon treatment with SMER28, NW1030 and VCP inhibitor
	DMSO	SMER28	NW1030	CB-5083	SMER28_ CB-5083	NW1030_ CB-5083
	1	1.54092	1.5704	1.05544	0.643802	0.611902
	1	2.95276	1.82719	0.797269	0.769434	0.723854
	1	2.75504	2.30682	1.15939	0.716128	1.0342
								ANOVA P = 0.1710
	ANOVA P = 0.0326
	Tukey's Multiple Comparison Test	Mean Diff.	q	Significant? P < 0.05?	Summary	95% CI of diff		Tukey's Multiple Comparison Test	Mean Diff.	q	Significant? P < 0.05?	Summary	95% CI of diff
	DMSO vs SMER 20uM	-1.416	4.993	Yes	*	-2.647 to -0.1855		CB 5uM vs SMER+CB	0.2942	3	No	ns	-0.1314 to 0.7199
	DMSO vs NW 10uM	-0.9015	3.178	No	ns	-2.132 to 0.3293		CB 5uM vs NW+CB	0.214	2.182	No	ns	-0.2116 to 0.6397
	SMER 20uM vs NW 10uM	0.5148	1.815	No	ns	-0.7160 to 1.746		SMER+CB vs NW+CB	-0.0802	0.8175	No	ns	-0.5058 to 0.3454

## Sheet: Fig5
FIGURE 5
Fig 5a Beclin1 levels after SMER28
Beclin and VCP levels upon SMER28 treatment (20 uM). gel from SMH190417rerun. Repl 3.
Beclin and VCP levels upon SMER28 treatment (20 uM). Quantification of 4-5 replicates. SMH190503.
		DMSO	HBSS	SMER28 2h	SMER28 6h	SMER28 8h
	190328-1	1	1.07	1.24		1.14
	190410-1	1	1.18	0.81	0.78	0.8
	190404-1	1	1.03	1	0.77	1.05
	190429-A	1	0.99	0.99	1.13	0.83
	190429-B	1	1.1	0.95	0.96
	one sample t test		0.084	0.9784	0.369	0.6258
Fig 5b LC3 levels after SMER28
	LC3 levels upon SMER28 treatment in +Baf. gel from SMH190515 – rerun of Repl A
	Beclin levels upon SMER28 treatment in +Baf (when LC3 levels are increased). Quantification of 4 replicates from SMH190515
		DMSO	SMER28 8h
	190328-1	1	0.94
	190328-3	1	0.73
	190410-1	1	1.22
	190404-1	1	1.11
	one sample t test		1
Fig 5c LC3 levels after SMER28 in Beclin 1 KO cells
	LC3 levels in Beclin 1 KO cells + SMER28. gel from SMH190611 (VCP and Beclin) and SMH190625 (actin LC3)
Fig 5d LC3 levels after SMER28 in Beclin 1 KO cells
	LC3 levels in Beclin 1 KO cells + SMER28. quantification of 3-5 replicates – from SMH190517
	LC3II levels		DMSO	SMER28 8h	SMER28+ DBeQ	KO_DMSO	KO_SMER28 8h	KO_SMER28+DBeQ
	+BAF	190403-1	1	1.14		0.71	0.62
		190517-A	1	1.12	0.84	0.78	0.62	0.77
		190517-B	1	1.18	0.95	0.78	0.62	0.6
		190517-C	1	1.19	0.84	0.79	0.62	0.78
	ANOVA P < 0.0001
	Tukey's multiple comparisons test	Mean Diff.	95.00% CI of diff.	Significant?	Summary	Adjusted P Value
	DMSO vs. SMER28 8h	-0.1575	-0.2654 to -0.04956	Yes	**	0.0027
	DMSO vs. SMER28+DBeQ	0.1233	0.006749 to 0.2399	Yes	*	0.035
	DMSO vs. KO_DMSO	0.235	0.1271 to 0.3429	Yes	****	<0.0001
	DMSO vs. KO_SMER28 8h	0.38	0.2721 to 0.4879	Yes	****	<0.0001
	DMSO vs. KO_SMER28+DBeQ	0.2833	0.1667 to 0.3999	Yes	****	<0.0001
	SMER28 8h vs. SMER28+DBeQ	0.2808	0.1642 to 0.3974	Yes	****	<0.0001
	SMER28 8h vs. KO_DMSO	0.3925	0.2846 to 0.5004	Yes	****	<0.0001
	SMER28 8h vs. KO_SMER28 8h	0.5375	0.4296 to 0.6454	Yes	****	<0.0001
	SMER28 8h vs. KO_SMER28+DBeQ	0.4408	0.3242 to 0.5574	Yes	****	<0.0001
	SMER28+DBeQ vs. KO_DMSO	0.1117	-0.004918 to 0.2283	No	ns	0.0646
	SMER28+DBeQ vs. KO_SMER28 8h	0.2567	0.1401 to 0.3733	Yes	****	<0.0001
	SMER28+DBeQ vs. KO_SMER28+DBeQ	0.16	0.03537 to 0.2846	Yes	**	0.0084
	KO_DMSO vs. KO_SMER28 8h	0.145	0.03706 to 0.2529	Yes	**	0.0057
	KO_DMSO vs. KO_SMER28+DBeQ	0.04833	-0.06825 to 0.1649	No	ns	0.7619
	KO_SMER28 8h vs. KO_SMER28+DBeQ	-0.09667	-0.2133 to 0.01992	No	ns	0.136
Fig 5e LC3 puncta after NW1030 treatment in Beclin 1 KO cells
		BWT_DMSO	BWT_ NW1030	BKO_DMSO	BKO_ NW1030
	CK-rep1	1	2.0124	1	0.424851
	LW_614_rep2	1	1.39664	1	0.653696
	LW_614rep3	1	1.34214	1	1.46191
	LW_614_rep4	1	1.37301	1	0.915913
	one sample t test		0.0457		0.5854
Fig 5f IP endogenous ATG14 from Hela cells treated with SMER28 or DBeQ
IP endogenous ATG14L after DBeQ or SMER28 treatment 6h. gel from SMH181129. repeated 7 times. IP and input on separate gels. Membranes cut to be able to proble with several antibodies. Samples rerun at different volumes for good signal
												right: full scan views to show relative signal intensity and how membranes were cut->
Fig 5g IP endogenous ATG14 - quantification
Quantification of 4-7 replicates (4 for DBeQ, 7 for SMER28; several replicates with SMER28 treatment only). SMH181129
		SMER28							one sample t test		DBeQ				one sample t test
		180812-SMER	180919-SMER	181002-SMER	181006-SMER	181018-SMER	181026-SMER	181129 SMER			180919-DbeQ	181002-DbeQ	181006-DbeQ	181129-DBeQ
	Beclin	1.18	1.34	1.31	1.2	1.04	1.25	1.24	0.000973292		0.88	1.46	0.87	0.98	0.756301
	VPS34	2.24	1.8	1.11	1.48	1.1	1.32		0.0375686		0.75	0.57	0.9	0.88	0.0595066
	VPS15	1.08	1.36	1.09	1.85	1.19	1.31	1.2	0.0249962		0.7	0.49	0.83	0.84	0.039564
	VCP	1.36	1.26	1.13	1.15	1.58	1.23		0.00854087		0.79	0.77	0.38	0.44	0.0327914
Fig 5h. in vitro binding to ATG14 (PI3K assembly)
	In vitro PI3K assembly ( pull down with ATG14L). gel from SMH190530, replicate 2. total repeated 8 times SMH
Fig 5i. in vitro binding to ATG14 (PI3K assembly) - quantification
	In vitro PI3K assembly ( pull down with ATG14L). Quantification of 4-6 replicates (SMER28 only treatment not incl in first 2 repl).SMH 190607
		+VCP						one sample t test
		190225	190304	190327	190530-2	190530-2(R)	190606
	VPS15	1.21	0.99	1.35	1.39	1.07	1.58	0.0311378
	VPS34	1.69	1.27	1.12	0.94	1.58	1.69	0.0322455
	BECLIN 1	0.9	1.38	1.2	1.06	1.09	1.16	0.0995957
	VCP		1	1	1	1	1
		+VCP/SMER28						one sample t test
		190225	190304	190327	190530-2	190530-2 (R)	190606
	VPS15	1.45	1.22	1.64	1.36	1.12	1.77	0.00824333
	VPS34	2.51	1.3	1.36	1.15	2.19	1.71	0.0247409
	BECLIN 1	0.9	1.27	1.28	1.09	1.04	1.18	0.0875463
	VCP		1	1.61	1.28	1.8	1.24	0.0530499
		SMER28				one sample t test
		190327	190530-2	190530-2 (R)	190606
	VPS15	0.96	1.05	0.93	1.02	0.739226
	VPS34	1	0.92	0.85	0.67	0.140701
	BECLIN 1	0.95	1.04	1	0.9	0.43208
	VCP

## Sheet: Fig6
FIGURE 6
Fig 6a Ub-G76V-GFP degron reporter levels upon SMER28 and MG132 treatment
	% of cells with GFP signal
		DMSO	SMER28	MG132_ DMSO	MG132_ SMER28
	LW_231	53.9	43.8667	95.8667	94.3667
	LW_231b	59.7333	40.2667	97.3333	97.3333
	LW_231C	51.9	39	97.5	98.1
	LW_231_d	31.45	21.8	97.4	98
	LW_462	32.7667	22.5	94.9667	93.6667
	LW_371	40.2333	23	96.5667	95.8333
paired Student t test			0.0006		0.3509
Fig 6b Ub-G76V-GFP degron reporter levels upon SMER28 analogs treatment
	% of cells with GFP signal normliazed to DMSO control
		DMSO	SMER28	Analog A	Analog B	Analog C	Analog D	Analog E	Analog F	Analog G
	LW_445	1	0.556661	0.765571	1.06228	1.03201	0.812284	0.751315	0.546206	0.341848
	LW_484	1	0.495116	0.576259	0.803907	0.890308	0.575507	0.932092	0.844469	0.88828
	LW_492	1	0.556408	0.852136	0.972618	0.948521	0.786418	0.77097	0.76539	0.635898
unpaired Student t test			2.24593e-05	0.0299807	0.551631	0.354188	0.0213761	0.0336634	0.0344041	0.0748458
Fig 6c Ub-G76V-GFP degron reporter levels upon SMER28 and VCP inhibitors treatment
	% of cells with GFP signal
		DMSO	SMER28	NMS873_ DMSO	NMS873_ SMER28	CB-5083_ DMSO	CB-5083_ SMER28
	LW_462	32.7667	22.5	84.6667	81.7333
	LW_371	40.2333	23	93.9	90.1	90.7	89
	LW_484	44.3667	21.9667	89.0333	91.1333	95.6	94.6667
	LW_492	30.4333	16.9333			91.3	90.1667
paired Student t test			0.00892696		0.48946		0.0318505
Fig 6d Ub-G76V-GFP degron reporter levels upon SMER28 in Scr and VCP knockdown cells
	% of cells with GFP signal normliazed to DMSO control for Scr and kd VCP. Raw data showing effect of VCP knockdown on Degron levels shown in supplementary data.
		Scr_DMSO	Scr_SMER28	kdVCP_ DMSO	kd VCP_ SMER28
	LW_238r1	1	0.753363	1	0.964692
	LW_238r2	1	0.656827	1	0.912304
	LW_238r3	1	0.662651	1	0.917443
	LW_412	1	0.562272	1	0.864769
	ANOVA P < 0.0001
	Tukey's multiple comparisons test	Mean Diff.	95.00% CI of diff.	Significant?	Summary	Adjusted P Value
	Scr_DMSO vs. Scr_SMER28	0.3412	0.2487 to 0.4337	Yes	****	<0.0001
	Scr_DMSO vs. kdVCP_DMSO	0	-0.09247 to 0.09247	No	ns	>0.9999
	Scr_DMSO vs. kd VCP_SMER28	0.0852	-0.007276 to 0.1777	No	ns	0.0746
	Scr_SMER28 vs. kdVCP_DMSO	-0.3412	-0.4337 to -0.2487	Yes	****	<0.0001
	Scr_SMER28 vs. kd VCP_SMER28	-0.256	-0.3485 to -0.1635	Yes	****	<0.0001
	kdVCP_DMSO vs. kd VCP_SMER28	0.0852	-0.007276 to 0.1777	No	ns	0.0746
Fig 6e Ub-G76V-GFP degron reporter levels upon SMER28 in Scr and Npl4 or Ufd1l knockdown cells
	% of cells with GFP signal normliazed to DMSO control for Scr and kd NPL4 or kd Ufd1l.
		Scr_DMSO	Scr_SMER28	kdUFD1l_DMSO	kdUFD1l_SMER28	kdNPL4_ DMSO	kdNPL4_ SMER28
	LW_412	1	0.562272			1	0.795086
	LW_433	1	0.258398	1	0.686007	1	0.621743
	LW_492	1	0.562272	1	0.948127	1	0.827853
	LW_512	1	0.662708	1	0.884857	1	0.894011
	LW_560	1	0.497788	1	0.680686
	ANOVA P < 0.0001
	Tukey's multiple comparisons test	Mean Diff.	95.00% CI of diff.	Significant?	Summary	Adjusted P Value
	Scr_DMSO vs. Scr_SMER28	0.4913	0.2980 to 0.6846	Yes	****	<0.0001
	Scr_DMSO vs. kdUFD1l_DMSO	0	-0.2050 to 0.2050	No	ns	>0.9999
	Scr_DMSO vs. kdUFD1l_SMER28	0.2001	-0.004935 to 0.4051	No	ns	0.0583
	Scr_DMSO vs. kdNPL4_DMSO	0	-0.2050 to 0.2050	No	ns	>0.9999
	Scr_DMSO vs. kdNPL4_SMER28	0.2153	0.01031 to 0.4203	Yes	*	0.0361
	Scr_SMER28 vs. kdUFD1l_DMSO	-0.4913	-0.6963 to -0.2863	Yes	****	<0.0001
	Scr_SMER28 vs. kdUFD1l_SMER28	-0.2912	-0.4962 to -0.08622	Yes	**	0.0028
	Scr_SMER28 vs. kdNPL4_DMSO	-0.4913	-0.6963 to -0.2863	Yes	****	<0.0001
	Scr_SMER28 vs. kdNPL4_SMER28	-0.276	-0.4810 to -0.07097	Yes	**	0.0047
	kdUFD1l_DMSO vs. kdUFD1l_SMER28	0.2001	-0.01603 to 0.4162	No	ns	0.0797
	kdUFD1l_DMSO vs. kdNPL4_DMSO	0	-0.2161 to 0.2161	No	ns	>0.9999
	kdUFD1l_DMSO vs. kdNPL4_SMER28	0.2153	-0.0007793 to 0.4314	No	ns	0.0512
	kdUFD1l_SMER28 vs. kdNPL4_DMSO	-0.2001	-0.4162 to 0.01603	No	ns	0.0797
	kdUFD1l_SMER28 vs. kdNPL4_SMER28	0.01525	-0.2009 to 0.2314	No	ns	>0.9999
	kdNPL4_DMSO vs. kdNPL4_SMER28	0.2153	-0.0007793 to 0.4314	No	ns	0.0512
Fig 6f Proteasome activity upon SMER28 treatment
		DMSO_ chymo	SMER28_ chymo	DMSO_ casp	SMER28_ casp	DMSO_ tryp	SMER28_ tryp
	LW_236	1	0.910817	1	0.821785
	LW_375	1	1.01504	1	1.08022	1	0.980601
	LW_608A	1	1.09292	1	1.07166	1	1.11488
	LW_608B	1	1.00052	1	0.942267	1	1.03431
one sample t test			0.905391		0.753824		0.383029

## Sheet: Fig7
FIGURE 7
Fig 7a Puromycin-labelled proteins upon SMER28 treatment in HeLa cells
	Levels of puromycin-labelled proteins normalized to 30 min time point in DMSO conditions.										LW_550 blot for puromycin, restained for GAPDH
		time (min)	DMSO			SMER28
	n=3	0	0	0	0	0	0	0
	LW_573	10	0.401761	0.277004	0.344897	0.361437	0.173612	0.237173
	LW_576	20	0.667746	0.757838	0.539476	0.501986	0.337827	0.51004
	LW_591	30	1	1	1	0.713498	0.346362	0.538464
	paired Student t test only for 30 min time point							0.0478273
Fig 7b Puromycin-labelled proteins upon SMER28 treatment in mouse primary neurons
	Levels of puromycin-labelled proteins normalized to 90 min time point in DMSO conditions.
		time (min)	DMSO			SMER28
	n=3	0	0	0	0	0	0	0
	LW_539	20	0.30778	0.519918	0.335981	0.264219	0.180872	0.112956
	LW_603A	45	0.274579	0.560411	0.382557	0.0685439	0.130627	0.179624
	LW_603B	90	1	1	1	0.177434	0.159547	0.279522
	paired Student t test only for 90 min time point							0.00220493
Fig 7c AHA-labelled proteins upon SMER28 treatment in HeLa cells
	Levels of AHA-labelled proteins normalized to 4h time point in DMSO conditions.									LW_550 blot for AHA-labelled protein (detected with streptavidin antibody), restained for GAPDH
		time (h)	DMSO			SMER28
	n=3	0	0	0	0	0	0	0
	LW_573	1	0.135563	0.397993	0.0697574	0.177398	0.439659	0.0533889
	LW_550B	2	0.339529	0.77686	0.530715	0.392975	1.06015	0.310503
	LW_591	4	1	1	1	0.780263	1.27385	0.546474
	paired Student t test only for 4 h time point							0.59795
Fig 7d Puromycin-labelled proteins upon SMER28 and NW1030 treatment
	LW_520 blot for puromycin, restained for GAPDH
Fig 7e Puromycin-labelled proteins upon SMER28 and NW1030 treatment - quantification
	LW_520_quantification of 5 replicates
	DMSO	20uM SMER28	10uM NW1030
	1	0.487003	0.556503
	1	0.717576	0.835598
	1	0.197585	0.711995
	1	0.455556	0.680556
	1	0.398039	0.686275
	ANOVA P < 0.0001
	Tukey's multiple comparisons test	Mean Diff.	95.00% CI of diff.	Significant?	Summary	Adjusted P Value
	DMSO vs. 20uM SMER28	0.5488	0.3428 to 0.7549	Yes	****	<0.0001
	DMSO vs. 10uM NW1030	0.3058	0.09978 to 0.5118	Yes	**	0.005
	20uM SMER28 vs. 10uM NW1030	-0.243	-0.4491 to -0.03700	Yes	*	0.0213
Fig 7f Puromycin-labelled proteins upon SMER28 in VCP knockdown cells
	LW_522rep2 blot for puromycin, restained for GAPDH
Fig 7g Puromycin-labelled proteins upon SMER28 in VCP knockdown cells - quantification
	LW_522_quantification of 3 replicates
	Scr_DMSO	Scr_ SMER28	kdVCP_ DMSO	kdVCP_ SMER28
	1	0.440018	1	0.666422
	1	0.515134	1	0.727215
	1	0.751412	1	1.11251
one sample t test		0.0442333		0.359785
Fig 7h Puromycin-labelled proteins upon SMER28 in Npl4 and Ufd1l knockdown cells
	LW_522rep2 blot for puromycin, restained with GAPDH
Fig 7i Puromycin-labelled proteins upon SMER28 in Npl4 and Ufd1l knockdown cells - quantification
		Scr_DMSO	Scr_ SMER28	kd UFD1L_ DMSO	kd UFD1L_ SMER28	kd NPL4_ DMSO	kd NPL4_ SMER28
	LW_522	1	0.440018	0.382186	0.293304	0.461214	0.223791
	LW_545	1	0.531238	0.499247	0.391991	0.557478	0.483319
	LW_431	1	0.652447	0.579551	0.574178	1.00735	0.864219
paired Student t test			0.0175151		0.165411		0.0851921
Fig 7j Puromycin-labelled proteins upon SMER28 treatment in presence of Lactacystin
	LW_522 gel run for anti-puromycin, restained with GAPDH. Gel rerun for K48 Ub linkage levels
Fig 7k Puromycin-labelled proteins upon SMER28 treatment in presence of Lactacystin - quantification
		DMSO	SMER28	DMSO_ Lactacystin	SMER28 Lactacystin
	LW_541	1	0.517397	1	0.927559
	LW_535	1	0.530376
	LW_544	1	0.429243	1	0.807129
	LW_358	1	0.670452
	LW_552			1	0.74997
one sample t test			0.00264324		0.081627
Fig 7l Puromycin-labelled proteins upon SMER28 treatment in ATG16 WT and ATG16 null cells
		LW_534 blot for puromcycin, restained for GAPDH
Fig 7m Puromycin-labelled proteins upon SMER28 treatment in ATG16 WT and ATG16 null cells - quantification
		control_ DMSO	control_ SMER28	ATG16 KO_ DMSO	ATG16 KO_ SMER28
	LW_526	1	0.602518	1	0.702582
		1	0.818112	1	0.86754
		1	0.681806	1	0.716064
	one sample t test		0.0415407		0.0460138

## Sheet: Fig8
FIGURE 8
Fig 8b Ub-positive puncta in HeLa cells upon SMER28 and VCP inhibitors treatment
	Total area of Ub-positive puncta per cell normalized to DMSO control
		DMSO	SMER28	NMS873_ DMSO	NMS873_ SMER28	CB-5083_ DMSO	CB-5083_ SMER28
	LW_385	1	0.836194	1.47384	2.14572
	LW_407	1	0.638441	1.14494	1.4165
	LW_521	1	0.4938			1.4519	1.33494
	LW_541	1	0.49482	0.747884	1.27682	1.58179	1.52321
	LW_550	1	0.650327	2.56632	2.07533	2.145	1.95887
paired Student t test			0.00392582		0.413446		0.0821506
Fig 8c Ub-positive puncta in HeLa cells upon SMER28 in Scr and Npl4 or Ufd1l knockdown cells
	Total area of Ub-positive puncta per cell normalized to DMSO control for Scr, Npl4 or Ufd1l knockdown cells
		Scr_DMSO	Scr_ SMER28	kd UFD1l_ DMSO	kdUfd1l_ SMER28	kd NPL4_ DMSO	kdNPL4_ SMER28
	LW_452	1	0.571061	1	0.940845	1	0.792043
	LW_449	1	0.753254	1	0.785724	1	0.878659
	LW_522	1	0.697739	1	1.34245	1	0.992426
	LW_545	1	0.539082	1	0.814795	1	0.818307
one sample t test			0.00582692		0.835471		0.179708
Fig 8e Ub-positive puncta in ATG16 WT and ATG16 null cells upon SMER28 treatment - quantification
	Total area of Ub-positive puncta per cell normalized to DMSO control for ATG16 wild-type and ATG16 knockout cells
		Control_ DMSO	Control_ SMER28	ATG16 KO_ DMSO	ATG16 KO_ SMER28
	LW_400	1	0.545455	1	0.810945
	LW_405	1	0.393701	1	0.794007
	LW_526B	1	0.333333	1	0.671196
	ANOVA P < 0.0001
	Tukey's multiple comparisons test	Mean Diff.	95.00% CI of diff.	Significant?	Summary	Adjusted P Value
	Control_DMSO vs. Control_SMER28	0.5758	0.4016 to 0.7501	Yes	****	<0.0001
	Control_DMSO vs. ATG16 KO_DMSO	0	-0.1742 to 0.1742	No	ns	>0.9999
	Control_DMSO vs. ATG16 KO_SMER28	0.2413	0.06705 to 0.4155	Yes	**	0.0094
	Control_SMER28 vs. ATG16 KO_DMSO	-0.5758	-0.7501 to -0.4016	Yes	****	<0.0001
	Control_SMER28 vs. ATG16 KO_SMER28	-0.3346	-0.5088 to -0.1603	Yes	**	0.0012
	ATG16 KO_DMSO vs. ATG16 KO_SMER28	0.2413	0.06705 to 0.4155	Yes	**	0.0094
Fig 8f A53T-SNCA-EGFP levels in Control and ATG7 null cells upon SMER28 treatment
	A53T-SNCA-EGFP levels measured by FACS and normalized to DMSO control
	WT DMSO	WT SMER28	ATG7 KO DMSO	ATG7 KO SMER28
	1	0.883616	1	0.838653
	1	0.922499	1	0.722424
	1	0.836327	1	0.729397
one sample t test		0.0410285		0.0243983
Fig 8g A53T-SNCA-EGFP levels in cells treated with SMER28, and VCP inhibitors or MG132
	A53T-SNCA-EGFP levels measured by FACS and normalized to DMSO control
		DMSO	SMER28	CB-5083_ smer28	NMS873_ smer28	MG132_ smer28
	LW_636	1	0.79786	0.914751	0.885548	0.879722
	LW_639	1	0.838653	0.86605	0.842805	0.853752
	LW_639rep3	1	0.787448	1.10956	0.852593	0.820373
	LW_639dkd-inh	1	0.806813		1.22369	0.975762
	Kruskal-Wallis test: P = 0.0199
	Dunn's multiple comparisons test	Mean rank diff.	Significant?	Summary	Adjusted P Value
	DMSO vs. SMER28	12.75	Yes	*	0.0129
	DMSO vs. CB-5083_smer28	2.5	No	ns	>0.9999
	DMSO vs. NMS873_smer28	4.75	No	ns	>0.9999
	DMSO vs. MG132_smer28	6.75	No	ns	0.8841
	SMER28 vs. CB-5083_smer28	-10.25	No	ns	0.166
	SMER28 vs. NMS873_smer28	-8	No	ns	0.4345
	SMER28 vs. MG132_smer28	-6	No	ns	>0.9999
	CB-5083_smer28 vs. NMS873_smer28	2.25	No	ns	>0.9999
	CB-5083_smer28 vs. MG132_smer28	4.25	No	ns	>0.9999
	NMS873_smer28 vs. MG132_smer28	2	No	ns	>0.9999

## Sheet: Supp.Fig1
SUPPLEMENTARY FIGURE 1
Supp. Fig 1c SRAI-LC3B control assay
	SRAI-LC3B cells treated with Rapamycin or BafA (AD)
	DMSO	Rapamycin	Torin1	Bafilomycin
	1	1.5544	3.52332	0.485751
	1	1.87338	4.40584	0.379545
	1	1.71132	4.31928	0.294688
	ANOVA P < 0.0001
	Tukey's multiple comparisons test	Mean Diff.	95.00% CI of diff.	Significant?	Summary	Adjusted P Value
	DMSO vs. Rapamycin	-0.713	-1.394 to -0.03214	Yes	*	0.0404
	DMSO vs. Torin1	-3.083	-3.764 to -2.402	Yes	****	<0.0001
	DMSO vs. Bafilomycin	0.6133	-0.06756 to 1.294	No	ns	0.0783
	Rapamycin vs. Torin1	-2.37	-3.051 to -1.689	Yes	****	<0.0001
	Rapamycin vs. Bafilomycin	1.326	0.6455 to 2.007	Yes	**	0.0011
	Torin1 vs. Bafilomycin	3.696	3.015 to 4.377	Yes	****	<0.0001
Supp. Fig 1d Mutant HTT levels in patient-derived fibroblasts
								LW_638 blot for polyQ and Calnexin
		15/70_ DMSO	15/70_ SMER28	16/66_ DMSO	16/66_ SMER28
	LW_637a	1	0.798284	1	0.55401
	LW_637_b	1	0.981241	1	0.857144
	LW_638	1	0.846856	1	0.891223
	LW_638_B	1	0.879845	1	0.901152
one sample t test			0.0497		0.0955
Supp. Fig 1g in vitro VCP ATPase activity
In vitro ATPase activity of wt VCP with different conc of SMER28. 60 min reaction; 6 repl; SMH201109
		DMSO	5 M SMER28	10 M SMER28	20 M SMER28	no ATP
	201029	1	1.14	1.15	1.11	0.1
	201029-T	1	1		1.1
	201030	1	0.97	1.11	1.05	0.19
	201030-T	1			1.13
	201105-1	1	0.93	0.99	1.05	0.11
	201105-2	1		1	1.22
	201105-T	1			1.09
	201106-1	1	1.05	1.11	1.13	0.11
	201106-2	1	1.01	1.02	1.05	0.1
		ANOVA P < 0.0001
		Tukey's Multiple Comparison Test	Mean Diff.	q	Significant? P < 0.05?	Summary	95% CI of diff
		DMSO vs 5 M SMER28	-0.01667	0.754	No	ns	-0.1080 to 0.07471
		DMSO vs 10 M SMER28	-0.06333	2.865	No	ns	-0.1547 to 0.02804
		DMSO vs 20 M SMER28	-0.1033	5.121	Yes	**	-0.1867 to -0.01992
		DMSO vs no ATP	0.878	37.87	Yes	***	0.7822 to 0.9738
		5 M SMER28 vs 10 M SMER28	-0.04667	2.111	No	ns	-0.1380 to 0.04471
		5 M SMER28 vs 20 M SMER28	-0.08667	4.295	Yes	*	-0.1701 to -0.003253
		5 M SMER28 vs no ATP	0.8947	38.59	Yes	***	0.7988 to 0.9905
		10 M SMER28 vs 20 M SMER28	-0.04	1.982	No	ns	-0.1234 to 0.04341
		10 M SMER28 vs no ATP	0.9413	40.61	Yes	***	0.8455 to 1.037
		20 M SMER28 vs no ATP	0.9813	45.96	Yes	***	0.8931 to 1.070
Supp. Fig 1h in vitro VCP ATPase activity with VCP inhibitors
In vitro ATPase activity of wt VCP with 20 uM SMER28, combined with inhibitors (10 uM DBeQ, 10 uM NMS, 2 uM CB). time series for : 15, 30 and 60 min. SMH201109
WT VCP different time points				normalized values (to DMSO 60 min)
15 min		201028	201029	201030	201105				AVERAGE		0	15	30	60
1	DMSO	35.4582	37.7028	52.4036	37.6025				1	DMSO	0	40.7917	55.9721	100
2	SMER	37.9534	43.2536	59.5643	48.832				2	SMER28	0	47.4008	64.6643	110.434
3	DBeQ	27.8465	31.3589	47.6965	33.873				3	DBeQ	0	35.1937	48.0633	86.1641
4	NMS	19.3122	26.9134	43.2148	37.2746				6	SMER28 + DBeQ	0	37.3312	51.4723	86.3465
5	CB	18.5783	26.4688	42.3135	37.8074				4	NMS873	0	31.6788	34.0537	40.8617
6	SMER + DBeQ	23.2334	34.2545	47.4211	44.416				7	SMER28 + NMS873	0	32.4484	36.8425	41.8369
7	SMER + NMS	17.7396	27.406	43.4902	41.1578				5	CB-5083	0	31.292	31.882	42.9493
8	SMER + CB	16.5443	26.1324	35.0025	44.9898				8	SMER28 + CB-5083	0	30.6673	35.3615	40.0152
30 min		201028	201029	201030	201105				STDEV		0	15	30	60
1	DMSO	37.0099	70.6116	57.9369	58.3299				1	DMSO	0	9.24575	13.9439	0
2	SMER	42.0004	78.5534	68.0521	70.0512				2	SMER28	0	8.69392	15.7803	2.39375
3	DBeQ	29.3143	62.6577	50.2504	50.0307				3	DBeQ	0	10.6463	13.8224	8.46631
4	NMS	19.6268	29.1722	42.3135	45.1025				6	SMER28 + DBeQ	0	10.9577	14.8138	7.44647
5	CB	22.4156	27.5141	45.7436	31.8545				4	NMS873	0	10.6463	11.864	10.5965
6	SMER + DBeQ	30.5095	60.0625	51.8027	63.5143				7	SMER28 + NMS873	0	12.1044	12.4709	12.286
7	SMER + NMS	23.3592	29.3284	49.324	45.3586				5	CB-5083	0	10.7831	10.0139	6.71118
8	SMER + CB	24.7851	29.7609	46.4697	40.4303				8	SMER28 + CB-5083	0	12.1648	9.87105	9.30767
60 min		201028	201029	201030	201105	201029-C	201106-C
1	DMSO	1	1	1	1	1	1
2	SMER	1.06	1.096	1.13	1.09	1.111	1.12
3	DBeQ	0.74	0.876	0.91	0.925
4	NMS	0.328	0.366	0.5	0.49
5	CB	0.375341	0.373783	0.511267	0.457582
6	SMER + DBeQ	0.922206	0.840803	0.767902	0.922951
7	SMER + NMS	0.304257	0.320197	0.531297	0.517725
8	SMER + CB	0.303418	0.33906	0.493991	0.464139
Supp. Fig 1i in vitro VCP ATPase activity of wild-type and mutant R155H
		WT DMSO	WT SMER28	VCP-RH DMSO	VCP-RH SMER28
	LW_706	1	1.1708	1.10675	1.13706
		1	1.07749	1.35345	1.22852
		1	1.14863	1.15047	1.35877
		1	1.13616	1.17033	1.23324
		1	1.12672	1.26954	1.34718
		1	1.19016	1.3872	1.45914
		ANOVA P < 0.0001
		Tukey's multiple comparisons test	Mean Diff.	95.00% CI of diff.	Significant?	Summary	Adjusted P Value
		WT DMSO vs. WT SMER28	-0.1417	-0.2771 to -0.006188	Yes	*	0.0384
		WT DMSO vs. VCP-RH DMSO	-0.2396	-0.3751 to -0.1042	Yes	***	0.0004
		WT DMSO vs. VCP-RH SMER28	-0.294	-0.4295 to -0.1585	Yes	****	<0.0001
		WT SMER28 vs. VCP-RH DMSO	-0.09796	-0.2334 to 0.03751	No	ns	0.2126
		WT SMER28 vs. VCP-RH SMER28	-0.1523	-0.2878 to -0.01685	Yes	*	0.0241
		VCP-RH DMSO vs. VCP-RH SMER28	-0.05436	-0.1898 to 0.08111	No	ns	0.68

## Sheet: Supp.Fig2
SUPPLEMENTARY FIGURE 2
Supp.Fig 2b DARTS assay upon SMER28 and analogs treatments
DARTS assay. Protection from pronase digestion by analog binding. SMH200109.
Supp.Fig 2c and d. DARTs assay SMER28 and analogs treatment
DARTs assay SMER analogs. SMH191210 (analogs, 2nd gel), n= 4-8 replicates, calculations SMH200116; upaired Student t test.
Normalized to DMSO value
VCP levels
	191204-2	191204-3	191210-2	191210-3	200109-1	200109-2	200116-1	200116-2	AVERAGE	STDEV	ttest
DMSO	1	1	1	1	1	1	1	1	1	0
SMER28	1.57704	1.28846	1.2097	1.41481	2.89344	2.66238	1.2367	1.15753	1.68001	0.693068	0.0148914
A	1.66039		1.10276		2.78899		1.35517		1.72683	0.743906	0.0154857
B	1.44333		1.0435		1.37072		0.791537		1.16227	0.302211	0.140487
C	1.33877		1.04246		1.96112		1.00215		1.33613	0.442872	0.0471433
D	1.48186		1.52292		0.855256		1.18212		1.26054	0.309963	0.031123
E		1.10373		1.34613		1.80328		1.3355	1.39716	0.292942	0.00235319
F		1.21706		1.5755		1.00805		1.2385	1.25978	0.234753	0.00802355
G		1.22029		1.77596		1.63894		1.0295	1.41617	0.34974	0.00528821
GAPDH levels
	191204-2	191204-3	191210-2	191210-3	200109-1	200109-2	200116-1	200116-2	AVERAGE	STDEV	ttest
DMSO	1	1	1	1	1	1	1	1	1	0
SMER28	1.23668	1.02944	1.00664	1.1039	0.984202	0.874873	1.12832	0.819209	1.02291	0.135532	0.63997
A	1.20594		1.13065		0.867621		1.2676		1.11795	0.176033	0.0736655
B	1.27566		1.0427		0.870196		1.03214		1.05518	0.166852	0.347423
C	1.16768		1.06239		0.759888		1.36416		1.08853	0.252274	0.320066
D	1.55127		1.13807		0.788537		1.447		1.23122	0.343335	0.0724373
E		0.961578		1.17777		0.974214		0.893996	1.00189	0.122428	0.964206
F		0.979222		1.13438		0.858872		0.838931	0.952851	0.135962	0.325537
G		0.844108		1.31528		1.1168		0.850282	1.03162	0.227859	0.687847
Supp.Fig 2e in vitro VCP ATPase activity with SMER28 analogs
Analogs in vitro VCP ATPase activity. SMH191112. 4 repl.; unpaired Student t test
	Amount PO4 Normalized to DMSO control
	replicate	1	2	3	4		average	stdev	ttest
	DMSO	1	1	1	1		1	0
	SMER28	1.14706	1.15531	1.15034	1.18771		1.1601	0.0187135	2.54984e-06
	A	1.09977	1.13958	1.0805	1.14302		1.11572	0.0305996	0.000277438
	B	0.920992	1.03801	0.923375	1.02905		0.977856	0.0643966	0.517314
	C	0.99654	1.02359	0.976722	0.985475		0.995582	0.0203576	0.679422
	D	1.12226	1.20708	1.0999	1.22682		1.16401	0.0623219	0.0018951
	E	1.08478	1.1481	1.05335	1.14525		1.10787	0.0466262	0.0035892
	F	1.07439	1.21625	1.04559	1.20447		1.13518	0.087741	0.0216287
	G	1.06113	1.16252	1.07856	1.20894		1.12779	0.0698991	0.0106257
Supp.Fig 2g LC3 puncta upon SMER28 analogs treatment
		DMSO	SMER28	A	B	C	D	E	F	G
	LW_417	1	1.25182	1.28652	0.827031	0.967366	1.26094	1.19792	1.15627	0.999069
	LW_427_rep2	1	1.37118	1.39674	1.1019	0.985711	1.25036	1.12854	0.973231	1.23577
	LW_427_rep3	1	1.25334	2.11675	0.916314	1.46159	1.58835	1.25667	1.56088	1.30574
unpaired Student t test			0.00178915	0.0825003	0.558635	0.441018	0.0298221	0.00630099	0.255636	0.124091
Supp.Fig 2h A53T-SNCA degradation SMER28 analogs
A53T degradation. SMH191127; unpaired Student t test.
		WT A53T	191030-1	191127-1	191127-2	191127-3	191127-4	average	stdev	ttest
		DMSO	1	1	1	1	1	1	0
		SMER28	0.883616	0.851485	0.727386	0.797724	0.733553	0.798753	0.0695123	0.000193395
		A	0.851803	0.779008	0.826616	0.720901	0.699234	0.775512	0.0656597	6.04512e-05
		B	0.999669	0.844425	0.877264		1.03286	0.938555	0.0917356	0.171037
		C	1.13965	0.929402	1.02879	0.990597		1.02211	0.0884072	0.586849
		D	0.900285	0.831568	0.878285	0.762578	0.815502	0.837644	0.0541701	0.000152416
		E	0.992842	0.915282	0.981455	0.806127	0.799275	0.898996	0.0927912	0.0409474
		F	0.908139	0.825545	0.815988	0.633391	0.652174	0.767047	0.119147	0.00237443
		G	0.937235	0.843032	0.85194	0.764081		0.849072	0.0708067	0.00184837
Supp.Fig 2 I and j. VCP peptides identified by LiP
UniProt ID	Protein Name	Protein	Gene	Stripped Sequence	Log2 Ratio	Qvalue	R2	EC50 (nM)	R2 Rank
P55072	TERA_HUMAN	Transitional endoplasmic reticulum ATPase	VCP	VTMDDFR	-1.1311	5.66e-05	0.954786	95414.9	1
P55072	TERA_HUMAN	Transitional endoplasmic reticulum ATPase	VCP	EDNSVVSLSQPK	-1.45083	1.68e-13	0.930209	71603.8	2
P55072	TERA_HUMAN	Transitional endoplasmic reticulum ATPase	VCP	REDEEESLNEVGYDDIGGCRK	-1.6552	9.2e-07	0.906811	63606.3	3
P55072	TERA_HUMAN	Transitional endoplasmic reticulum ATPase	VCP	AHVIVMAATNRPNSIDPALRR	0.746052	3.88e-13	0.88143	220627	4
P55072	TERA_HUMAN	Transitional endoplasmic reticulum ATPase	VCP	AHVIVMAATNRPNSID	0.596538	5.45e-08	0.87455	193501	5
P55072	TERA_HUMAN	Transitional endoplasmic reticulum ATPase	VCP	IVSQLLTLMDGLK	0.516765	1.88e-23	0.823777	2.69694e+07	6
P55072	TERA_HUMAN	Transitional endoplasmic reticulum ATPase	VCP	AHVIVMAATNRPNSIDPALRR	0.861445	2.47e-17	0.779357	239761	7
P55072	TERA_HUMAN	Transitional endoplasmic reticulum ATPase	VCP	FPSGNQGGAGPSQGSGGGTGG	-0.793968	9.06e-09	0.76753	693349	8
P55072	TERA_HUMAN	Transitional endoplasmic reticulum ATPase	VCP	RIVSQLLTLMDGLK	0.603173	1.45e-07	0.755144	9.71563e+06	9
P55072	TERA_HUMAN	Transitional endoplasmic reticulum ATPase	VCP	ADSKGDDLSTAILK	-0.462935	5.09e-09	0.712888	1.39922e+06	10
P55072	TERA_HUMAN	Transitional endoplasmic reticulum ATPase	VCP	AVANETGAF	-0.874481	4.34e-06	0.709629	1020.53	11
P55072	TERA_HUMAN	Transitional endoplasmic reticulum ATPase	VCP	AHVIVMAA	-0.662697	2.29e-06	0.646803	7642.68	12
P55072	TERA_HUMAN	Transitional endoplasmic reticulum ATPase	VCP	NVFIIGATNRPDIIDPAILRPGR	0.879296	1.22e-40	0.631669	4098.26	13
P55072	TERA_HUMAN	Transitional endoplasmic reticulum ATPase	VCP	RIVSQLLTLMDGLK	0.640823	4.5e-20	0.629267	29.6449	14
P55072	TERA_HUMAN	Transitional endoplasmic reticulum ATPase	VCP	NVFIIGATNRPDIID	0.581189	3.82e-06	0.591817	17760.8	15
P55072	TERA_HUMAN	Transitional endoplasmic reticulum ATPase	VCP	NVFIIGATNRPDIIDPAILR	0.730513	8.28e-09	0.58277	113.622	16
P55072	TERA_HUMAN	Transitional endoplasmic reticulum ATPase	VCP	LEILQIH	-0.960279	2.18e-05	0.575562	7.65426e+07	17
P55072	TERA_HUMAN	Transitional endoplasmic reticulum ATPase	VCP	FIIGATNRPDIIDPAILRPGR	0.933948	0.000412056	0.567187	2471.87	18
P55072	TERA_HUMAN	Transitional endoplasmic reticulum ATPase	VCP	EVDIGIPDATGRLEILQIHTK	0.705184	0.0029421	0.566765	1167.11	19
P55072	TERA_HUMAN	Transitional endoplasmic reticulum ATPase	VCP	GPELLTMWFGESEANVR	0.950065	1.17e-11	0.559398	126725	20
P55072	TERA_HUMAN	Transitional endoplasmic reticulum ATPase	VCP	MWFGESEANVR	0.833781	0.00293304	0.533229	2.78268e+07	21
P55072	TERA_HUMAN	Transitional endoplasmic reticulum ATPase	VCP	LAVTMDDFR	-0.646855	3.43e-06	0.53257	1691552215	22
P55072	TERA_HUMAN	Transitional endoplasmic reticulum ATPase	VCP	RIHVLPIDDTVEGIT	0.467147	6.31e-09	0.52461	3519.04	23
P55072	TERA_HUMAN	Transitional endoplasmic reticulum ATPase	VCP	RAHVIVMAATNRPNSIDPALR	1.39893	2.89e-12	0.49879	121617	24
P55072	TERA_HUMAN	Transitional endoplasmic reticulum ATPase	VCP	FPSGNQGGAGPSQGSGGGTGGSVY	-0.539951	2.74e-10	0.490319	208352	25
P55072	TERA_HUMAN	Transitional endoplasmic reticulum ATPase	VCP	EMVELPLRHPALF	0.638991	3.17e-05	0.48399	1.06536e+07	26
P55072	TERA_HUMAN	Transitional endoplasmic reticulum ATPase	VCP	AVTMDDFR	-0.654892	0.00547226	0.477576	3.53577e+08	27
P55072	TERA_HUMAN	Transitional endoplasmic reticulum ATPase	VCP	RIVSQLLTL	-0.504504	0.00203765	0.461252	4.2908e+07	28
P55072	TERA_HUMAN	Transitional endoplasmic reticulum ATPase	VCP	VLFFDELDSIAKAR	-2.6768	2.91e-08	0.413549	1000000000000	29
P55072	TERA_HUMAN	Transitional endoplasmic reticulum ATPase	VCP	KMDLIDLEDETIDAE	0.548595	0.000182296	0.397327	1.83305e+06	30
P55072	TERA_HUMAN	Transitional endoplasmic reticulum ATPase	VCP	QAAPCVLFFDELDSIAK	0.786813	1.64e-16	0.381939	131.854	31
P55072	TERA_HUMAN	Transitional endoplasmic reticulum ATPase	VCP	ERQTNPSAMEVEEDDPVPEIR	-0.534	6.69e-05	0.323057	9.25991e+06	32
P55072	TERA_HUMAN	Transitional endoplasmic reticulum ATPase	VCP	QTNPSAM	-0.832683	2.27e-08	0.319998	1724.88	33
P55072	TERA_HUMAN	Transitional endoplasmic reticulum ATPase	VCP	FFLINGPEIMSK	-0.964435	0.00445315	0.319634	117244000000	34
P55072	TERA_HUMAN	Transitional endoplasmic reticulum ATPase	VCP	AHVIVMAAT	-2.27418	8.57e-10	0.296441	-600967	35
P55072	TERA_HUMAN	Transitional endoplasmic reticulum ATPase	VCP	VSQLLTLMDGLK	0.587559	0.00680609	0.2898	3.3322e+06	36
P55072	TERA_HUMAN	Transitional endoplasmic reticulum ATPase	VCP	QTNPSAMEVEEDDPVPEIRR	-0.803521	4.14e-05	0.277444	290651000000	37
P55072	TERA_HUMAN	Transitional endoplasmic reticulum ATPase	VCP	ERQTNPSAM	-0.606912	7.77e-07	0.276282	8.79845e+08	38
P55072	TERA_HUMAN	Transitional endoplasmic reticulum ATPase	VCP	QTNPSAMEVEEDDPVPEIR	-0.60708	2.7e-06	0.268654	2.90898e+06	39
P55072	TERA_HUMAN	Transitional endoplasmic reticulum ATPase	VCP	FDREVDIGIPDATGRLEIL	0.639322	8.74e-05	0.265132	139.897	40
P55072	TERA_HUMAN	Transitional endoplasmic reticulum ATPase	VCP	APCVLFFDELDSIAK	0.730656	6.79e-12	0.262678	136941000000	41
P55072	TERA_HUMAN	Transitional endoplasmic reticulum ATPase	VCP	AVANETGAFFF	-0.988846	3.92e-07	0.241476	12839096939	42
P55072	TERA_HUMAN	Transitional endoplasmic reticulum ATPase	VCP	AIIFIDELDAIAPK	0.689641	7.63e-07	0.238584	146295	43
P55072	TERA_HUMAN	Transitional endoplasmic reticulum ATPase	VCP	NAPAIIFIDELDAIAPK	0.653824	7.74e-13	0.231935	730487549	44
P55072	TERA_HUMAN	Transitional endoplasmic reticulum ATPase	VCP	AVANETGAFFFLINGPEIMSK	0.923958	5.87e-08	0.229751	1.51131e+06	45
P55072	TERA_HUMAN	Transitional endoplasmic reticulum ATPase	VCP	REDEEESLNEVGYDDIGGCR	-0.515504	0.00200482	0.221596	1000000000000	46
P55072	TERA_HUMAN	Transitional endoplasmic reticulum ATPase	VCP	IVSQLLTL	-0.865581	3.15e-06	0.213903	380593000000	47
P55072	TERA_HUMAN	Transitional endoplasmic reticulum ATPase	VCP	ILTEMDGMSTK	1.04778	0.00565642	0.210491	4.80001e+07	48
P55072	TERA_HUMAN	Transitional endoplasmic reticulum ATPase	VCP	ALCSEAALQAIR	-0.818669	0.00249743	0.209425	499381000000	49
P55072	TERA_HUMAN	Transitional endoplasmic reticulum ATPase	VCP	VDEAINEDNSVVSLSQPK	0.680626	0.00262956	0.208835	1000000000000	50
P55072	TERA_HUMAN	Transitional endoplasmic reticulum ATPase	VCP	THGEVER	1.13247	0.000117336	0.203568	1000000000000	51
P55072	TERA_HUMAN	Transitional endoplasmic reticulum ATPase	VCP	IVSQLLTLMDGLK	1.05417	8.6e-09	0.1796	1000000000000	52
P55072	TERA_HUMAN	Transitional endoplasmic reticulum ATPase	VCP	ETVVEVPQVTWEDIGGLEDVK	1.12283	4.92e-22	0.173187	16354	53
P55072	TERA_HUMAN	Transitional endoplasmic reticulum ATPase	VCP	RIHVLPIDDTVEGITGNLF	0.832266	0.00153469	0.168587	192571	54
P55072	TERA_HUMAN	Transitional endoplasmic reticulum ATPase	VCP	WALSQSNPSALRET	-0.483943	0.00270456	0.165905	1000000000000	55
P55072	TERA_HUMAN	Transitional endoplasmic reticulum ATPase	VCP	IVSQLLTLMD	0.624273	0.00209342	0.164334	36624496498	56
P55072	TERA_HUMAN	Transitional endoplasmic reticulum ATPase	VCP	INGPEIMSK	-2.17213	5.31e-06	0.145574	1000000000000	57
P55072	TERA_HUMAN	Transitional endoplasmic reticulum ATPase	VCP	NAPAIIFID	0.543846	3.36e-14	0.132509	1000000000000	58
P55072	TERA_HUMAN	Transitional endoplasmic reticulum ATPase	VCP	VLFFDELDSIAK	0.671204	1.56e-05	0.128834	1000000000000	59
P55072	TERA_HUMAN	Transitional endoplasmic reticulum ATPase	VCP	APAIIFIDELDAIAPK	0.731517	7.75e-10	0.11529	1.63636e+06	60
P55072	TERA_HUMAN	Transitional endoplasmic reticulum ATPase	VCP	NAPAIIFIDELDAIAPKR	0.954479	0.000382631	0.114883	1000000000000	61
P55072	TERA_HUMAN	Transitional endoplasmic reticulum ATPase	VCP	PAIIFIDELDAIAPK	0.592515	1.41e-10	0.106876	552345	62
P55072	TERA_HUMAN	Transitional endoplasmic reticulum ATPase	VCP	GPELLTMWFGESEANVR	0.466979	4.15e-12	0.103989	1.2607e+06	63
P55072	TERA_HUMAN	Transitional endoplasmic reticulum ATPase	VCP	AHVIVMAATNRPNSIDPALR	0.533972	1.04e-16	0.0917728	449417	64
P55072	TERA_HUMAN	Transitional endoplasmic reticulum ATPase	VCP	GGNIGDGGGAADRVINQ	-0.712865	1.55e-06	0.0534291	8.70982e+06	65
P55072	TERA_HUMAN	Transitional endoplasmic reticulum ATPase	VCP	AVANETGAFFFLINGPEIMSK	1.2601	6.03e-11	0.0492387	2.48871e+06	66
P55072	TERA_HUMAN	Transitional endoplasmic reticulum ATPase	VCP	ILTEMDGMSTKK	-0.546821	0.000142596	0.0340771	-608249	67
P55072	TERA_HUMAN	Transitional endoplasmic reticulum ATPase	VCP	EVDIGIPDATGRLEIL	0.715667	5.74e-07	0.0254031	1000000000000	68
P55072	TERA_HUMAN	Transitional endoplasmic reticulum ATPase	VCP	IHVLPIDDTVEGITGNL	0.553068	0.00179985	0.0239648	-8.41061e+07	69
P55072	TERA_HUMAN	Transitional endoplasmic reticulum ATPase	VCP	DVDLEFLA	0.492589	0.00756503	-0.0385165	1000000000000	70
P55072	TERA_HUMAN	Transitional endoplasmic reticulum ATPase	VCP	IVSQLLTLM	-0.54578	0.000186154	-0.0481502	1000000000000	71
P55072	TERA_HUMAN	Transitional endoplasmic reticulum ATPase	VCP	FFDELDSIAKAR	-1.92877	4.17e-05	-0.0531468	1.66826e+07	72
P55072	TERA_HUMAN	Transitional endoplasmic reticulum ATPase	VCP	EDEEESLNEVG	-0.500285	0.00142945	-0.0799896	1000000000000	73
P55072	TERA_HUMAN	Transitional endoplasmic reticulum ATPase	VCP	LINGPEIMSK	-1.4583	0.00564534	NA	1000000000000	74

[truncated: 5 more sheets: Supp.Fig3, Suppl.Fig4, Supp.Fig5, Supp.Fig6, Supp.Fig7]
